# Supplementary material for: Bis(2-amino-5-bromo­pyridinium) fumarate dihydrate
Source: Acta Crystallogr Sect E Struct Rep Online. 2010 Aug 11;66(Pt 9):o2252–3. doi: 10.1107/S1600536810030989 (PMC3007988; doi:10.1107/S1600536810030989)
Supplement: Supplementary file 2 [file e-66-o2252-Isup2.hkl]

# 
# h,k,l, Fc-squared, Fo-squared, sigma(Fo-squared) and status flag 
# 
data_I
_shelx_title ' H75m in P2(1)/c(100K)' 
_shelx_refln_list_code          4 
_shelx_F_calc_maximum      260.60 
_exptl_crystal_F_000       496.00 
_reflns_d_resolution_high  0.6168 
 
loop_ 
 _symmetry_equiv_pos_as_xyz 
 'x, y, z' 
 '-x, y+1/2, -z+1/2' 
 '-x, -y, -z' 
 'x, -y-1/2, z-1/2' 
 
_cell_length_a     8.3717 
_cell_length_b    16.5354 
_cell_length_c     6.7846 
_cell_angle_alpha  90.000 
_cell_angle_beta  108.336 
_cell_angle_gamma  90.000 
 
_shelx_F_squared_multiplier     1.000 
 
loop_ 
 _refln_index_h 
 _refln_index_k 
 _refln_index_l 
 _refln_F_squared_calc 
 _refln_F_squared_meas 
 _refln_F_squared_sigma 
 _refln_observed_status 
   1   0   0      148.20      110.44      2.42 o 
   2   0   0     8633.06     8372.01     99.78 o 
   3   0   0     2750.24     2639.76     29.30 o 
   4   0   0    19087.30    18932.62    176.66 o 
   5   0   0      142.04      188.39      5.60 o 
   6   0   0     4215.01     4261.77     46.75 o 
   7   0   0      233.97      240.62     10.16 o 
   8   0   0     2845.80     2792.08     57.16 o 
   9   0   0      347.88      304.59     19.60 o 
  10   0   0     1386.36     1427.60     62.61 o 
  11   0   0      376.95      423.37     21.64 o 
  12   0   0      520.04      550.92     45.97 o 
   1   1   0      469.42      461.28      5.29 o 
   2   1   0      339.59      328.59      4.35 o 
   3   1   0      177.62      187.15      3.27 o 
   4   1   0     1378.14     1461.18     12.83 o 
   5   1   0      471.22      538.45      6.48 o 
   6   1   0       56.18       63.03      2.90 o 
   7   1   0       86.28       89.72      4.67 o 
   8   1   0        0.60        7.11      5.24 o 
   9   1   0      194.73      174.49      9.56 o 
  10   1   0       31.67       43.20     10.26 o 
  11   1   0      116.82      131.47     14.84 o 
  12   1   0       18.85       25.42     14.29 o 
   0   2   0     3290.45     3381.94     77.25 o 
   1   2   0      597.62      558.70     11.67 o 
   2   2   0    12883.41    12724.45    127.83 o 
   3   2   0      692.98      762.03      8.61 o 
   4   2   0     7142.99     6959.38     50.84 o 
   5   2   0      624.48      696.09      7.76 o 
   6   2   0     3063.10     3082.35     23.49 o 
   7   2   0      510.24      506.94     10.52 o 
   8   2   0     2908.35     2837.18     37.42 o 
   9   2   0      914.14      915.02     23.52 o 
  10   2   0      391.93      399.47     20.10 o 
  11   2   0      256.68      278.35     16.16 o 
  12   2   0      526.53      564.51     66.32 o 
   1   3   0      959.54      922.45     20.00 o 
   2   3   0      633.19      598.47      7.86 o 
   3   3   0     2643.56     2525.92     20.44 o 
   4   3   0      293.12      332.25      4.78 o 
   5   3   0     5530.42     5482.65     39.50 o 
   6   3   0      407.55      380.29      6.03 o 
   7   3   0      806.34      797.54     18.75 o 
   8   3   0       90.64      120.84      7.43 o 
   9   3   0      610.59      633.69     19.87 o 
  10   3   0      123.98      127.73     10.22 o 
  11   3   0      255.90      276.45     21.57 o 
  12   3   0       16.98        8.06     14.17 o 
   0   4   0     1898.61     1972.23     47.08 o 
   1   4   0       17.51       11.28      2.53 o 
   2   4   0     1041.39     1055.51     12.23 o 
   3   4   0       39.40       43.95      2.24 o 
   4   4   0     1448.77     1419.42     13.31 o 
   5   4   0      208.38      237.54      4.72 o 
   6   4   0      110.18      112.12      4.67 o 
   7   4   0        2.49       -4.25      4.25 o 
   8   4   0      371.69      396.74     13.68 o 
   9   4   0        2.10       -5.46      5.46 o 
  10   4   0      161.71      161.19     10.70 o 
  11   4   0       43.78       41.25     11.73 o 
  12   4   0      215.94      214.88     27.13 o 
   1   5   0    11264.97    11080.47    114.48 o 
   2   5   0     4152.55     4461.51     41.02 o 
   3   5   0     6943.22     7144.06     60.92 o 
   4   5   0       69.70       67.43      2.68 o 
   5   5   0     4985.85     4968.01     39.13 o 
   6   5   0     2101.79     2117.24     21.83 o 
   7   5   0     3534.45     3613.28     49.44 o 
   8   5   0      112.63      125.55      8.32 o 
   9   5   0     1446.63     1444.12     27.87 o 
  10   5   0      479.78      467.04     15.22 o 
  11   5   0      451.24      436.86     22.52 o 
  12   5   0      242.02      261.66     34.77 o 
   0   6   0      767.38      775.27     13.47 o 
   1   6   0      290.10      356.78      7.59 o 
   2   6   0     1324.39     1473.87     15.45 o 
   3   6   0      199.90      222.84      4.26 o 
   4   6   0      123.01      121.67      3.46 o 
   5   6   0      218.44      214.90      5.99 o 
   6   6   0        2.62        2.26      2.58 o 
   7   6   0        3.39        2.02      4.57 o 
   8   6   0      342.59      312.49     11.60 o 
   9   6   0        7.38        3.73      5.48 o 
  10   6   0       26.61       21.10      7.20 o 
  11   6   0        3.55       12.43     11.69 o 
  12   6   0       92.30      135.03     15.93 o 
   1   7   0    13299.02    13134.86    123.57 o 
   2   7   0      446.04      455.59      8.70 o 
   3   7   0     8514.65     8504.00     68.01 o 
   4   7   0     1263.43     1274.50     12.82 o 
   5   7   0     4289.09     4361.24     34.63 o 
   6   7   0      164.14      177.45      5.76 o 
   7   7   0     3920.16     3853.95     52.18 o 
   8   7   0      502.67      524.12     25.16 o 
   9   7   0     1911.92     1932.90     34.26 o 
  10   7   0      675.16      687.97     25.18 o 
  11   7   0      298.13      316.10     24.97 o 
  12   7   0       27.52       17.04     12.36 o 
   0   8   0    11603.20    12550.88    167.74 o 
   1   8   0       13.34       14.90      2.26 o 
   2   8   0     1289.80     1305.37     15.26 o 
   3   8   0       48.22       60.49      3.32 o 
   4   8   0     3309.54     3231.90     28.46 o 
   5   8   0      140.12      138.49      4.45 o 
   6   8   0      362.01      377.56     11.13 o 
   7   8   0       82.60       80.80      7.07 o 
   8   8   0      511.15      522.79     14.61 o 
   9   8   0       81.57       81.54      8.32 o 
  10   8   0      279.93      282.86     15.30 o 
  11   8   0      167.93      192.71     28.01 o 
  12   8   0      311.94      352.31     22.28 o 
   1   9   0     7151.32     7318.81     77.56 o 
   2   9   0      152.27      168.70      4.55 o 
   3   9   0     2384.10     2335.35     24.46 o 
   4   9   0       75.01       67.99      3.40 o 
   5   9   0     5460.43     5438.30     46.71 o 
   6   9   0       16.09       11.24      4.63 o 
   7   9   0      752.43      746.67     16.85 o 
   8   9   0       68.80       49.65      8.90 o 
   9   9   0      906.73      893.10     20.32 o 
  10   9   0       21.70       22.17      7.72 o 
  11   9   0      155.56      176.72     26.32 o 
  12   9   0        3.60        8.91     14.42 o 
   0  10   0     2431.79     2319.16     35.68 o 
   1  10   0        1.28        4.69      3.08 o 
   2  10   0     3494.19     3425.18     35.76 o 
   3  10   0       71.58       74.35      3.41 o 
   4  10   0     3926.16     3796.75     33.75 o 
   5  10   0     1106.18     1053.45     15.58 o 
   6  10   0     1755.30     1756.96     28.82 o 
   7  10   0      483.65      461.18     21.23 o 
   8  10   0      682.24      663.06     16.79 o 
   9  10   0      940.04      940.48     21.06 o 
  10  10   0      700.18      699.75     30.83 o 
  11  10   0      193.04      203.99     17.66 o 
   1  11   0      196.02      177.88      6.03 o 
   2  11   0       86.76       84.37      4.73 o 
   3  11   0      184.91      152.48      4.71 o 
   4  11   0        7.63        1.99      2.64 o 
   5  11   0       15.47        5.90      3.63 o 
   6  11   0      217.53      206.44     12.64 o 
   7  11   0        3.35       10.55      5.53 o 
   8  11   0       14.35        9.52      6.94 o 
   9  11   0       90.65      108.43      9.41 o 
  10  11   0        9.23       25.72     19.05 o 
  11  11   0       99.63      131.67     17.80 o 
   0  12   0    10600.97    10286.10    140.71 o 
   1  12   0        0.45        1.45      5.59 o 
   2  12   0     5134.43     5152.73     57.66 o 
   3  12   0      573.37      586.41     10.89 o 
   4  12   0     4387.94     4190.24     41.17 o 
   5  12   0      436.80      415.85     12.18 o 
   6  12   0     1289.37     1238.93     22.66 o 
   7  12   0       50.96       41.62      6.86 o 
   8  12   0     1479.38     1442.93     26.87 o 
   9  12   0      463.92      446.30     15.19 o 
  10  12   0      371.65      359.31     24.13 o 
  11  12   0      181.19      180.92     21.14 o 
   1  13   0      857.79      878.34     16.67 o 
   2  13   0      903.28      910.99     17.31 o 
   3  13   0      104.84      136.56      6.91 o 
   4  13   0        1.28        1.34      3.56 o 
   5  13   0      304.26      337.20     11.26 o 
   6  13   0       89.58       75.86      7.17 o 
   7  13   0      436.70      431.30     20.82 o 
   8  13   0       16.26       17.47      7.70 o 
   9  13   0      298.48      471.79     38.34 o 
  10  13   0        1.06       -3.91     17.35 o 
  11  13   0      179.27      183.21     30.56 o 
   0  14   0     1196.65     1144.29     28.73 o 
   1  14   0     2048.94     1925.99     29.30 o 
   2  14   0     2379.53     2354.18     35.50 o 
   3  14   0      279.23      221.43      9.59 o 
   4  14   0     1221.71     1267.57     22.74 o 
   5  14   0      493.65      429.66     14.89 o 
   6  14   0     2432.73     2215.27     47.01 o 
   7  14   0      254.21      230.56     18.96 o 
   8  14   0      873.03      821.70     22.60 o 
   9  14   0      255.48      264.67     31.23 o 
  10  14   0      270.44      314.88     34.21 o 
   1  15   0     2109.63     2104.06     31.95 o 
   2  15   0       62.82       64.16      6.36 o 
   3  15   0     3341.34     3315.39     46.23 o 
   4  15   0       90.92       92.02     11.75 o 
   5  15   0     2183.58     2112.43     38.41 o 
   6  15   0       29.93       36.33      7.79 o 
   7  15   0     1360.68     1351.81     29.52 o 
   8  15   0       46.90       52.49      9.26 o 
   9  15   0      643.38      615.72     41.70 o 
  10  15   0       61.09       43.78     22.07 o 
   0  16   0     1182.74     1124.26     29.87 o 
   1  16   0        5.58       16.02      5.50 o 
   2  16   0      198.65      222.92     10.03 o 
   3  16   0      161.21      148.06      8.94 o 
   4  16   0      497.00      464.93     13.90 o 
   5  16   0       59.27       58.41      8.06 o 
   6  16   0      326.90      310.40     14.61 o 
   7  16   0      115.36      129.02     11.04 o 
   8  16   0      290.34      239.64     30.72 o 
   9  16   0       39.41       59.18     21.61 o 
  10  16   0      172.26      214.32     31.26 o 
   1  17   0     4102.28     3880.97     53.22 o 
   2  17   0       39.05       42.62      6.41 o 
   3  17   0     4037.55     3854.83     65.38 o 
   4  17   0       69.42       63.01      8.17 o 
   5  17   0     2112.99     2120.68     39.83 o 
   6  17   0      434.68      428.69     25.59 o 
   7  17   0      795.93      743.35     22.00 o 
   8  17   0       80.79       90.69     24.22 o 
   9  17   0      781.26      885.58     50.63 o 
   0  18   0       39.04       37.39      9.18 o 
   1  18   0       15.22       22.62      6.04 o 
   2  18   0        1.21        4.39      5.76 o 
   3  18   0        1.91        7.94      5.97 o 
   4  18   0       82.16       82.92     10.44 o 
   5  18   0        0.30       -3.97      7.12 o 
   6  18   0        1.42       10.11      7.83 o 
   7  18   0       13.73        1.15     18.51 o 
   8  18   0       20.78       17.83     20.62 o 
   9  18   0       49.65       70.19     23.59 o 
   1  19   0     2235.10     2257.15     36.34 o 
   2  19   0       10.81        8.75      6.14 o 
   3  19   0      669.37      672.60     17.81 o 
   4  19   0      110.00      122.12     10.98 o 
   5  19   0     1709.48     1699.02     35.34 o 
   6  19   0      186.30      168.07     15.49 o 
   7  19   0      174.11      155.41     27.74 o 
   8  19   0      321.81      289.40     35.24 o 
   9  19   0      472.32      452.43     41.50 o 
   0  20   0      938.85     1009.62     34.18 o 
   1  20   0        2.77       12.85      6.40 o 
   2  20   0      959.42      933.85     21.30 o 
   3  20   0       14.25       11.67      6.75 o 
   4  20   0      373.42      381.76     16.98 o 
   5  20   0        3.20        3.55      8.09 o 
   6  20   0      337.60      304.12     33.12 o 
   7  20   0       39.54       31.66     21.22 o 
   8  20   0      344.29      324.79     37.38 o 
   1  21   0      579.60      548.60     16.75 o 
   2  21   0        4.45        2.59      7.03 o 
   3  21   0      552.28      549.98     17.23 o 
   4  21   0       17.98       28.69      8.93 o 
   5  21   0       98.84       94.27     25.12 o 
   6  21   0        5.47        8.26     18.40 o 
   7  21   0      193.17      220.36     32.13 o 
   8  21   0       25.84       26.08     23.64 o 
   0  22   0     1020.06     1023.65     45.24 o 
   1  22   0      218.19      262.77     13.39 o 
   2  22   0     1341.42     1275.41     26.61 o 
   3  22   0       11.96        7.84     19.70 o 
   4  22   0     1124.74     1135.86     57.62 o 
   5  22   0      399.07      497.04     44.46 o 
   6  22   0     1348.38     1289.12     62.89 o 
   7  22   0       90.63       92.98     26.85 o 
   1  23   0       11.87       20.28     14.09 o 
   2  23   0       71.14       64.42     25.77 o 
   3  23   0        8.22       12.50     20.64 o 
   4  23   0       18.69      -14.55     18.44 o 
   5  23   0       25.97        6.43     20.83 o 
   6  23   0       33.03       46.61     23.90 o 
   0  24   0     1901.92     1985.39     80.15 o 
   1  24   0       13.27       10.21     25.56 o 
   2  24   0     1310.28     1300.95     76.71 o 
   3  24   0       56.60       66.79     25.18 o 
   4  24   0     1825.16     1804.71     78.88 o 
   5  24   0      142.77      201.67     32.50 o 
   1  25   0       75.98       97.32     18.55 o 
   2  25   0       46.48       61.65     24.60 o 
   3  25   0       86.02       57.64     24.12 o 
   4  25   0        0.61      -14.43     20.81 o 
   0  26   0      177.61      205.14     32.49 o 
   1  26   0        5.21        9.84     15.40 o 
   2  26   0      340.32      348.40     40.92 o 
   3  26   0        0.49       15.03     23.04 o 
 -12   1   1       17.53       23.29     14.89 o 
 -11   1   1      962.55     1052.56     19.35 o 
 -10   1   1      154.59      151.21      8.24 o 
  -9   1   1      941.18      968.01     15.30 o 
  -8   1   1      277.97      286.75      7.43 o 
  -7   1   1     2023.56     2026.66     20.86 o 
  -6   1   1     1263.58     1318.34     12.12 o 
  -5   1   1     2750.47     2690.33     21.33 o 
  -4   1   1     3718.50     3735.73     26.22 o 
  -3   1   1     7201.01     7275.15     44.25 o 
  -2   1   1    23494.54    22644.32    174.02 o 
  -1   1   1     1640.11     1687.38     25.34 o 
   0   1   1     3284.40     3320.92     82.02 o 
   1   1   1     6501.99     6655.55     73.42 o 
   2   1   1    13763.39    13504.11    111.34 o 
   3   1   1     1130.22     1146.11      9.84 o 
   4   1   1     4057.56     3851.02     28.04 o 
   5   1   1      112.69      123.94      3.46 o 
   6   1   1     3701.97     3733.91     41.14 o 
   7   1   1       21.13       16.98      4.59 o 
   8   1   1     2257.73     2221.81     51.34 o 
   9   1   1        1.98        6.27      9.48 o 
  10   1   1     1323.14     1363.02     33.75 o 
  11   1   1       94.37      112.24     23.61 o 
  12   1   1      858.19      894.24     38.27 o 
 -12   2   1      267.59      258.60     25.85 o 
 -11   2   1      183.00      203.70     15.71 o 
 -10   2   1      128.15      147.44      7.65 o 
  -9   2   1      456.51      455.70     12.53 o 
  -8   2   1      766.15      735.42     11.03 o 
  -7   2   1      634.80      633.95      9.07 o 
  -6   2   1     1620.04     1673.01     14.64 o 
  -5   2   1      937.53      875.11      8.91 o 
  -4   2   1      292.61      258.44      3.96 o 
  -3   2   1     1033.97     1059.05      8.23 o 
  -2   2   1     6415.84     6800.13     45.16 o 
  -1   2   1     1007.54     1049.85     13.61 o 
   0   2   1      156.28      157.71      3.62 o 
   1   2   1     7335.97     7706.14    107.01 o 
   2   2   1       37.29       37.11      2.71 o 
   3   2   1      386.47      373.71      6.35 o 
   4   2   1      859.10      842.57      8.75 o 
   5   2   1     1415.95     1468.12     13.10 o 
   6   2   1      405.50      374.63      8.02 o 
   7   2   1     1529.52     1514.98     22.17 o 
   8   2   1      399.43      371.37     29.36 o 
   9   2   1      267.05      249.91     16.62 o 
  10   2   1       32.93       31.25     12.97 o 
  11   2   1      317.71      316.58     19.92 o 
  12   2   1        8.06       -0.58     14.81 o 
 -12   3   1        8.38       31.71     15.18 o 
 -11   3   1      458.88      473.80     14.87 o 
 -10   3   1      570.57      526.80     14.29 o 
  -9   3   1     1094.19     1101.12     18.27 o 
  -8   3   1       13.60        8.92      3.52 o 
  -7   3   1     1154.81     1148.51     13.53 o 
  -6   3   1     2685.64     2699.47     22.18 o 
  -5   3   1      459.21      434.60      6.59 o 
  -4   3   1      895.64      883.54      8.73 o 
  -3   3   1       77.32       84.63      2.10 o 
  -2   3   1      849.09      823.94      6.67 o 
  -1   3   1     2324.63     2455.33     21.02 o 
   0   3   1     3997.00     4327.34     53.91 o 
   1   3   1     1141.91     1122.87     17.51 o 
   2   3   1     3301.11     3360.57     29.74 o 
   3   3   1      439.75      395.77      7.35 o 
   4   3   1     2396.86     2448.56     22.09 o 
   5   3   1      192.52      205.75      4.75 o 
   6   3   1     3216.45     3100.48     31.24 o 
   7   3   1       40.30       42.22      5.07 o 
   8   3   1      520.68      516.69     15.11 o 
   9   3   1       21.74       20.65      8.61 o 
  10   3   1      990.52      970.72     53.47 o 
  11   3   1        9.67        7.89     10.86 o 
  12   3   1      235.12      236.23     24.01 o 
 -12   4   1       90.42      106.97     20.77 o 
 -11   4   1      488.20      533.65     19.89 o 
 -10   4   1     1380.27     1430.56     23.86 o 
  -9   4   1      408.08      395.62     12.18 o 
  -8   4   1     1875.48     1959.02     25.57 o 
  -7   4   1     5967.67     5880.49     57.46 o 
  -6   4   1     2971.55     2992.86     24.21 o 
  -5   4   1     1847.23     1927.38     16.29 o 
  -4   4   1     3847.36     3890.69     30.03 o 
  -3   4   1     9954.09    10119.03     76.53 o 
  -2   4   1     6610.64     6653.41     55.60 o 
  -1   4   1     3145.26     3258.69     31.80 o 
   0   4   1     5276.02     5554.85     59.91 o 
   1   4   1    11350.05    11115.15    100.45 o 
   2   4   1    11458.47    11579.01    113.02 o 
   3   4   1    10779.24    10740.62     82.81 o 
   4   4   1      155.95      191.47      4.83 o 
   5   4   1     5571.28     5629.27     47.05 o 
   6   4   1     2723.97     2647.02     30.89 o 
   7   4   1     1616.49     1698.42     23.27 o 
   8   4   1       34.54       28.39      6.41 o 
   9   4   1     1431.82     1494.33     43.01 o 
  10   4   1      342.04      369.77     24.60 o 
  11   4   1       45.25       23.59     11.87 o 
  12   4   1       17.26       24.73     16.15 o 
 -12   5   1      358.00      381.79     28.77 o 
 -11   5   1       18.94       23.05      6.89 o 
 -10   5   1        4.09       -2.85      5.23 o 
  -9   5   1        1.58        1.28      5.15 o 
  -8   5   1      850.78      846.32     23.26 o 
  -7   5   1      159.06      163.97      7.25 o 
  -6   5   1      310.70      317.00      6.27 o 
  -5   5   1      228.93      213.68      5.57 o 
  -4   5   1      493.27      500.09      6.68 o 
  -3   5   1     3834.35     4105.73     39.22 o 
  -2   5   1     3915.97     4167.90     37.81 o 
  -1   5   1      150.12      143.14      3.37 o 
   0   5   1     2609.50     2617.70     26.70 o 
   1   5   1     1877.77     2065.13     21.88 o 
   2   5   1      309.39      338.12      5.85 o 
   3   5   1       35.63       43.93      2.44 o 
   4   5   1       22.96       22.45      2.27 o 
   5   5   1     1782.87     1792.17     19.07 o 
   6   5   1       29.39       27.15      3.74 o 
   7   5   1      512.08      508.68     10.92 o 
   8   5   1      367.67      374.24     13.12 o 
   9   5   1       35.93       39.58      8.91 o 
  10   5   1        1.74       -8.06      8.06 o 
  11   5   1       14.11        5.79     13.60 o 
  12   5   1       12.35        1.64     20.72 o 
 -12   6   1      976.48     1107.19     59.99 o 
 -11   6   1      314.78      337.89     20.17 o 
 -10   6   1      680.48      699.54     23.00 o 
  -9   6   1      437.36      435.59     15.96 o 
  -8   6   1     2774.91     2717.53     39.74 o 
  -7   6   1      105.92      110.61      6.69 o 
  -6   6   1     3484.26     3464.27     36.19 o 
  -5   6   1     2018.98     2041.81     18.79 o 
  -4   6   1     9105.01     9149.66     74.68 o 
  -3   6   1     3011.23     2830.72     30.01 o 
  -2   6   1     2795.36     2880.76     29.05 o 
  -1   6   1    10964.70    11116.66    127.47 o 
   0   6   1      388.45      378.95      5.63 o 
   1   6   1     8657.76     8868.31     79.41 o 
   2   6   1      187.51      143.66      3.67 o 
   3   6   1     7148.20     7398.39     57.21 o 
   4   6   1      291.00      326.84      5.38 o 
   5   6   1     5887.38     5957.26     49.37 o 
   6   6   1      139.39      150.02      6.04 o 
   7   6   1     4651.62     4703.05     53.03 o 
   8   6   1       84.99       81.71      9.67 o 
   9   6   1     1617.43     1643.71     35.08 o 
  10   6   1        0.13        3.47      8.67 o 
  11   6   1     1783.74     1827.31     53.18 o 
  12   6   1       79.92       95.43     21.98 o 
 -12   7   1       55.91       85.85     18.30 o 
 -11   7   1       31.57       23.32      8.12 o 
 -10   7   1       32.34       42.40      7.09 o 
  -9   7   1        3.94        7.40      5.38 o 
  -8   7   1        9.17        9.99      7.64 o 
  -7   7   1       42.15       49.76      5.04 o 
  -6   7   1      199.56      197.44      6.90 o 
  -5   7   1      393.28      393.83      6.57 o 
  -4   7   1      175.77      183.82      4.26 o 
  -3   7   1       75.48       51.64      2.97 o 
  -2   7   1     3026.57     3343.34     33.64 o 
  -1   7   1       34.08       30.20      3.07 o 
   0   7   1     1962.03     1954.24     19.82 o 
   1   7   1      528.73      666.76     10.18 o 
   2   7   1      328.66      429.66      6.82 o 
   3   7   1      139.72      140.31      4.24 o 
   4   7   1      105.41      117.60      3.84 o 
   5   7   1      570.74      573.68      9.27 o 
   6   7   1      102.47      100.50      5.62 o 
   7   7   1       22.51       25.46      5.34 o 
   8   7   1      178.17      195.97     17.79 o 
   9   7   1        1.21        3.07      7.94 o 
  10   7   1      159.33      161.84     18.65 o 
  11   7   1        4.18        2.08     13.73 o 
 -12   8   1      554.11      558.21     30.30 o 
 -11   8   1      138.29      169.78     11.76 o 
 -10   8   1      464.96      472.32     20.84 o 
  -9   8   1      158.72      146.22     11.52 o 
  -8   8   1      585.07      613.80     18.61 o 
  -7   8   1     1330.10     1352.17     20.87 o 
  -6   8   1     2143.39     2131.39     26.18 o 
  -5   8   1     1353.49     1370.78     16.16 o 
  -4   8   1      297.62      283.97      5.25 o 
  -3   8   1     3614.88     3746.01     42.25 o 
  -2   8   1     1717.62     1770.61     22.54 o 
  -1   8   1     1232.98     1257.26     16.41 o 
   0   8   1     1603.20     1634.25     17.42 o 
   1   8   1     2568.57     2557.05     25.20 o 
   2   8   1     1647.51     1702.62     16.06 o 
   3   8   1     5032.52     5041.45     41.83 o 
   4   8   1      477.17      470.02      7.65 o 
   5   8   1     3406.55     3433.67     33.94 o 
   6   8   1       10.54       10.89      4.68 o 
   7   8   1     1187.27     1207.26     29.20 o 
   8   8   1       39.31       36.24      8.39 o 
   9   8   1      445.28      445.96     15.29 o 
  10   8   1       54.98       55.74     25.09 o 
  11   8   1      474.20      518.07     44.91 o 
 -12   9   1        1.89      -11.29     11.29 o 
 -11   9   1      223.18      232.69     21.34 o 
 -10   9   1      100.35       88.48     12.35 o 
  -9   9   1     1553.54     1569.85     28.23 o 
  -8   9   1      439.38      457.42     14.79 o 
  -7   9   1      651.12      614.38     13.29 o 
  -6   9   1     1480.44     1431.62     21.21 o 
  -5   9   1      193.02      201.52     10.09 o 
  -4   9   1     1189.65     1131.94     13.89 o 
  -3   9   1     1539.57     1569.79     18.96 o 
  -2   9   1     3235.11     3274.63     37.45 o 
  -1   9   1      975.90      966.54     13.85 o 
   0   9   1      695.57      668.82      9.88 o 
   1   9   1     2286.57     2336.26     22.22 o 
   2   9   1     6301.30     6392.05     51.85 o 
   3   9   1      929.69      867.81     10.36 o 
   4   9   1      878.34      935.31     11.41 o 
   5   9   1       11.23       13.27      3.23 o 
   6   9   1     2195.18     2219.31     34.07 o 
   7   9   1      104.65       92.66      7.66 o 
   8   9   1     1154.10     1154.89     29.49 o 
   9   9   1       29.14       39.46      7.74 o 
  10   9   1      350.84      359.72     25.19 o 
  11   9   1        4.23       -1.15     13.59 o 
 -12  10   1      119.11      125.32     15.79 o 
 -11  10   1        1.06       15.79     11.19 o 
 -10  10   1        8.38       12.65      6.89 o 
  -9  10   1       75.64       89.52      8.61 o 
  -8  10   1      463.57      458.33     13.97 o 
  -7  10   1       13.80       18.59      5.52 o 
  -6  10   1      113.55      119.66      7.99 o 
  -5  10   1      129.75      140.23      6.07 o 
  -4  10   1      964.36      997.45     17.69 o 
  -3  10   1      702.20      707.00     12.16 o 
  -2  10   1       13.74       22.77      3.11 o 
  -1  10   1     1019.30     1065.61     15.36 o 
   0  10   1       14.08       18.52      2.84 o 
   1  10   1      144.99      136.53      5.17 o 
   2  10   1       22.63       24.06      2.51 o 
   3  10   1      847.92      863.40     11.60 o 
   4  10   1        8.18        7.60      2.99 o 
   5  10   1       97.21      128.66      5.71 o 
   6  10   1        1.60        6.98      4.03 o 
   7  10   1     1042.03     1023.54     20.60 o 
   8  10   1       46.96       51.05      7.46 o 
   9  10   1       48.01       41.94      7.95 o 
  10  10   1      122.26      158.01     19.06 o 
  11  10   1      371.17      409.71     73.71 o 
 -12  11   1      105.51      105.85     15.32 o 
 -11  11   1     1182.77     1182.69     48.44 o 
 -10  11   1      179.29      175.90     10.36 o 
  -9  11   1      582.33      609.57     19.14 o 
  -8  11   1      464.42      455.99     14.28 o 
  -7  11   1     3254.28     3135.73     44.95 o 
  -6  11   1     1983.45     1818.87     25.71 o 
  -5  11   1     2045.67     2027.38     25.43 o 
  -4  11   1     2783.17     2730.47     31.57 o 
  -3  11   1     3760.09     3769.91     43.87 o 
  -2  11   1     5763.44     5534.70     61.12 o 
  -1  11   1     5367.26     5303.04     58.65 o 
   0  11   1     8021.55     8075.59     86.34 o 
   1  11   1     1625.61     1550.28     17.91 o 
   2  11   1     5750.78     5618.69     53.34 o 
   3  11   1      910.25      836.11     10.64 o 
   4  11   1     3120.60     3175.20     32.59 o 
   5  11   1     1180.29     1117.17     16.68 o 
   6  11   1     3464.67     3396.78     53.05 o 
   7  11   1       13.53       10.64      5.77 o 
   8  11   1     1693.76     1709.46     37.49 o 
   9  11   1       97.38      108.18     10.77 o 
  10  11   1     1205.11     1278.34     61.11 o 
  11  11   1       19.56        1.50     20.12 o 
 -11  12   1        4.33        8.77     11.33 o 
 -10  12   1       12.77       14.49      8.26 o 
  -9  12   1       80.92       84.89      8.77 o 
  -8  12   1        1.65       -5.11      5.84 o 
  -7  12   1       15.94        8.46      5.55 o 
  -6  12   1      102.75      106.10      6.75 o 
  -5  12   1       66.42       50.97      5.15 o 
  -4  12   1      101.01      102.63      5.50 o 
  -3  12   1      548.27      535.97     11.15 o 
  -2  12   1       27.42       23.69      3.64 o 
  -1  12   1      332.84      300.26      8.04 o 
   0  12   1      455.47      442.42     15.77 o 
   1  12   1       32.45       35.77      3.64 o 
   2  12   1      311.90      294.25      7.80 o 
   3  12   1      104.80      107.87      5.42 o 
   4  12   1       49.96       30.32      4.26 o 
   5  12   1       40.31       37.19      5.17 o 
   6  12   1       11.25        8.85      5.63 o 
   7  12   1        7.02       11.65      6.87 o 
   8  12   1      103.76      100.56     10.03 o 
   9  12   1       11.98       18.23     19.03 o 
  10  12   1        0.82        6.19     18.76 o 
 -11  13   1      506.90      525.16     40.89 o 
 -10  13   1      408.40      418.94     26.72 o 
  -9  13   1      645.51      657.43     18.08 o 
  -8  13   1      592.16      577.95     16.46 o 
  -7  13   1     1631.42     1637.84     28.50 o 
  -6  13   1     1392.85     1336.40     21.45 o 
  -5  13   1     1858.22     1789.71     25.69 o 
  -4  13   1     2392.50     2353.46     30.91 o 
  -3  13   1     4152.15     4063.27     47.75 o 
  -2  13   1     4380.72     4246.29     61.35 o 
  -1  13   1      790.74      794.96     13.83 o 
   0  13   1     3756.53     3839.91     44.92 o 
   1  13   1     3699.47     3493.73     42.57 o 
   2  13   1     4181.17     4059.54     43.19 o 
   3  13   1      570.18      592.95     14.02 o 
   4  13   1     3487.89     3414.52     41.70 o 
   5  13   1      690.03      616.75     15.57 o 
   6  13   1     2197.98     2128.32     38.46 o 
   7  13   1      109.80      112.68     10.10 o 
   8  13   1      908.48      891.08     23.32 o 
   9  13   1       35.13       19.42     18.30 o 
  10  13   1      675.84      744.51     46.23 o 
 -11  14   1       64.59       62.55     23.66 o 
 -10  14   1      130.87      127.64     26.48 o 
  -9  14   1       74.27       90.96     12.21 o 
  -8  14   1      262.55      278.68     12.72 o 
  -7  14   1       58.01       72.45      8.02 o 
  -6  14   1      256.48      259.33     10.12 o 
  -5  14   1      113.52      115.93      7.51 o 
  -4  14   1      601.55      620.24     13.16 o 
  -3  14   1      101.81      114.99      6.40 o 
  -2  14   1        8.95       18.88      4.01 o 
  -1  14   1      604.30      619.54     12.32 o 
   0  14   1       13.69       15.91      3.91 o 
   1  14   1      267.64      295.89     10.28 o 
   2  14   1       28.56       22.55      4.01 o 
   3  14   1     1030.83     1017.05     18.71 o 
   4  14   1        2.63        1.30      5.03 o 
   5  14   1      651.21      676.31     16.75 o 
   6  14   1       10.90       16.30      7.03 o 
   7  14   1      602.59      561.21     24.98 o 
   8  14   1        5.25       -3.27      9.91 o 
   9  14   1      289.87      258.11     30.24 o 
  10  14   1        2.03       -3.57     18.37 o 
 -10  15   1      128.43      167.51     27.78 o 
  -9  15   1      274.68      291.85     33.16 o 
  -8  15   1      116.83      128.82     11.31 o 
  -7  15   1      497.13      479.72     17.11 o 
  -6  15   1      250.19      282.04     13.75 o 
  -5  15   1      412.98      410.97     13.33 o 
  -4  15   1      178.67      191.53      9.51 o 
  -3  15   1      394.96      431.50     14.38 o 
  -2  15   1      619.29      581.86     14.39 o 
  -1  15   1       45.21       43.28      5.59 o 
   0  15   1       45.90       40.22      5.50 o 
   1  15   1      289.05      254.06     10.22 o 
   2  15   1     1586.46     1579.07     26.17 o 
   3  15   1        8.86       10.87      4.45 o 
   4  15   1     1311.20     1330.19     27.56 o 
   5  15   1        1.42       -4.68      6.22 o 
   6  15   1      983.21      955.15     23.63 o 
   7  15   1        3.53       10.21      7.59 o 
   8  15   1      266.64      304.43     32.09 o 
   9  15   1       17.98       27.54     19.42 o 
 -10  16   1      384.20      383.72     39.59 o 
  -9  16   1      108.86       97.59     23.62 o 
  -8  16   1      751.06      732.68     44.69 o 
  -7  16   1      811.08      859.89     23.26 o 
  -6  16   1      844.62      826.86     33.20 o 
  -5  16   1     1689.97     1573.57     27.61 o 
  -4  16   1      632.12      622.32     17.06 o 
  -3  16   1      724.29      744.89     19.30 o 
  -2  16   1     1213.06     1185.83     22.07 o 
  -1  16   1     2411.40     2401.30     35.97 o 
   0  16   1     1676.28     1646.06     27.24 o 
   1  16   1     2474.60     2444.73     36.47 o 
   2  16   1      379.93      358.86     12.20 o 
   3  16   1     1769.20     1731.59     33.93 o 
   4  16   1      391.98      352.31     14.45 o 
   5  16   1     1891.48     1819.66     35.37 o 
   6  16   1      139.15      151.51     11.36 o 
   7  16   1      794.39      822.66     22.80 o 
   8  16   1       29.30       62.98     21.11 o 
   9  16   1      466.46      420.97     38.09 o 
 -10  17   1        7.37       11.20     21.66 o 
  -9  17   1      242.83      211.66     30.29 o 
  -8  17   1       37.27       42.40     20.92 o 
  -7  17   1      164.04      149.87     11.91 o 
  -6  17   1        0.49       -5.68      6.78 o 
  -5  17   1        5.22        1.79      5.98 o 
  -4  17   1       19.82       27.51      6.40 o 
  -3  17   1       46.23       44.34      6.79 o 
  -2  17   1        0.98        2.24      5.17 o 
  -1  17   1        4.23       -0.46      5.04 o 
   0  17   1       95.66      100.71      7.77 o 
   1  17   1      189.27      183.96     15.96 o 
   2  17   1        2.74        6.27      5.88 o 
   3  17   1       22.25       18.16      6.77 o 
   4  17   1        7.41        5.45      6.67 o 
   5  17   1       62.18       69.48      8.91 o 
   6  17   1       24.50       16.97      7.90 o 
   7  17   1        1.67       -3.65     17.09 o 
   8  17   1        4.90        0.61     18.35 o 
   9  17   1       43.20       63.86     23.58 o 
  -9  18   1      154.93      153.84     29.28 o 
  -7  18   1      210.08      188.51     13.12 o 
  -6  18   1      377.16      362.25     16.50 o 
  -5  18   1      585.60      552.01     18.66 o 
  -4  18   1     2272.66     2244.28     51.79 o 
  -3  18   1     1598.96     1561.46     45.13 o 
  -2  18   1     1115.20     1086.57     22.09 o 
  -1  18   1     2990.68     2991.52     44.09 o 
   0  18   1      930.82      932.20     19.95 o 
   1  18   1     2073.14     1996.23     32.57 o 
   2  18   1      255.87      233.15     11.28 o 
   3  18   1     3070.56     3072.20     51.77 o 
   4  18   1      205.34      175.72     15.44 o 
   5  18   1      439.84      413.75     17.48 o 
   6  18   1       39.44       40.87      8.88 o 
   7  18   1     2973.23     2878.68     99.17 o 
   8  18   1       86.15       75.52     22.80 o 
   9  18   1      468.83      441.25     40.53 o 
  -9  19   1       57.90       94.71     26.94 o 
  -8  19   1       93.10      102.05     24.86 o 
  -7  19   1      127.69       98.84     24.39 o 
  -6  19   1       33.34       38.35      8.97 o 
  -5  19   1      169.92      159.99     10.74 o 
  -4  19   1      612.26      628.90     17.53 o 
  -3  19   1      184.40      163.29     10.24 o 
  -2  19   1      454.91      457.41     14.76 o 
  -1  19   1      154.43      174.14     14.53 o 
   0  19   1      521.24      501.74     15.16 o 
   1  19   1      152.61      154.37     11.03 o 
   2  19   1       22.88       21.76      6.67 o 
   3  19   1      150.60      164.88     15.46 o 
   4  19   1      206.55      175.10     15.69 o 
   5  19   1      201.31      200.27     13.18 o 
   6  19   1       14.80       19.58     20.50 o 
   7  19   1        3.86        6.97     19.32 o 
   8  19   1       38.62       34.30     21.74 o 
  -8  20   1      194.21      157.81     28.79 o 
  -7  20   1      598.74      597.10     47.76 o 
  -6  20   1      460.66      485.23     42.04 o 
  -5  20   1      590.51      595.70     20.25 o 
  -4  20   1      238.13      240.32     12.54 o 
  -3  20   1     1299.08     1322.78     26.30 o 
  -2  20   1      572.28      549.61     16.19 o 
  -1  20   1     1034.51     1063.17     22.55 o 
   0  20   1      898.30      909.03     20.81 o 
   1  20   1      843.79      823.85     19.84 o 
   2  20   1      848.35      836.19     21.06 o 
   3  20   1     1064.62     1070.25     26.04 o 
   4  20   1      252.64      275.23     23.78 o 
   5  20   1      709.02      716.76     45.80 o 
   6  20   1       49.80       51.16     22.57 o 
   7  20   1      303.61      301.22     34.49 o 
   8  20   1        9.89       47.94     23.18 o 
  -8  21   1      187.97      215.16     33.40 o 
  -7  21   1      520.82      570.54     47.15 o 
  -6  21   1      202.10      183.70     29.57 o 
  -5  21   1      150.90      156.73     27.81 o 
  -4  21   1      569.18      594.25     17.83 o 
  -3  21   1      423.12      394.57     21.11 o 
  -2  21   1      376.13      354.22     17.72 o 
  -1  21   1      194.66      187.58     18.94 o 
   0  21   1      400.65      371.80     14.66 o 
   1  21   1      202.08      201.40     11.74 o 
   2  21   1     1190.84     1170.85     35.16 o 
   3  21   1      326.13      324.25     15.84 o 
   4  21   1      539.19      485.58     41.27 o 
   5  21   1        2.58       -2.18     17.35 o 
   7  21   1       17.91       17.01     21.67 o 
  -7  22   1        1.62       37.33     23.76 o 
  -6  22   1       17.81       25.59     19.58 o 
  -5  22   1      264.28      260.76     34.42 o 
  -4  22   1      136.83      157.53     20.32 o 
  -3  22   1      229.62      228.56     12.98 o 
  -2  22   1       28.42       23.23      7.75 o 
  -1  22   1      283.93      271.69     13.47 o 
   0  22   1       44.65       44.78      8.32 o 
   1  22   1      115.67      116.28     10.26 o 
   2  22   1      148.89      167.74     12.78 o 
   3  22   1       16.85       17.30     18.44 o 
   4  22   1       30.43       54.69     21.52 o 
   5  22   1       73.59       55.20     23.83 o 
   6  22   1       13.19      -13.48     19.63 o 
  -6  23   1      273.62      272.06     34.81 o 
  -5  23   1      567.51      616.48     49.82 o 
  -4  23   1       96.21      111.71     25.99 o 
  -3  23   1      744.32      740.26     94.94 o 
  -2  23   1      876.89      879.12     35.29 o 
  -1  23   1      130.50      143.42     18.53 o 
   0  23   1      800.28      833.14     59.23 o 
   1  23   1      297.77      345.06     25.22 o 
   2  23   1     1179.03     1278.10     61.62 o 
   3  23   1       53.00       66.54     24.08 o 
   4  23   1     1106.99     1158.17     59.61 o 
   5  23   1      140.03      164.27     31.08 o 
   6  23   1      653.61      693.34     48.69 o 
  -5  24   1      228.13      258.89     34.36 o 
  -4  24   1       31.98       61.03     24.91 o 
  -3  24   1        1.77        6.72     15.39 o 
  -2  24   1       38.46       37.29     15.41 o 
  -1  24   1       94.39      105.25     19.52 o 
   0  24   1       55.42       55.38     15.86 o 
   1  24   1       56.28       44.19     15.48 o 
   2  24   1        3.27      -17.90     17.90 o 
   3  24   1        0.96       14.98     22.16 o 
   4  24   1      145.49      110.17     27.03 o 
   5  24   1       18.35       13.73     22.10 o 
  -4  25   1      251.37      288.81     37.64 o 
  -3  25   1      538.43      617.06     33.59 o 
  -2  25   1      281.51      258.85     24.34 o 
  -1  25   1      291.20      276.75     25.00 o 
   0  25   1      822.97      863.90     53.11 o 
   1  25   1      143.79      145.33     28.53 o 
   2  25   1      752.59      846.40     52.69 o 
   3  25   1       46.16       41.92     22.60 o 
   4  25   1      397.66      348.90     40.09 o 
  -3  26   1      173.04      210.89     34.68 o 
  -2  26   1        5.69       28.69     16.07 o 
  -1  26   1      446.93      485.74     32.27 o 
   0  26   1      232.09      257.48     29.15 o 
   1  26   1       28.74       25.09     21.36 o 
   2  26   1       59.38       72.20     24.95 o 
 -13   0   2      440.68      493.73     47.00 o 
 -12   0   2        5.50      -18.56     18.56 o 
 -11   0   2      932.31      952.96     32.75 o 
 -10   0   2       72.81       73.54     10.18 o 
  -9   0   2     2367.27     2403.94     38.39 o 
  -8   0   2       11.24       10.62      5.26 o 
  -7   0   2     6521.60     6550.44     76.49 o 
  -6   0   2      326.91      349.87      8.40 o 
  -5   0   2    17704.20    17882.20    194.12 o 
  -4   0   2     1035.53     1119.19     19.94 o 
  -3   0   2    11436.72    11592.09    162.52 o 
  -2   0   2     1119.25     1110.07     17.84 o 
  -1   0   2    67910.55    62913.16    740.69 o 
   0   0   2     1911.15     1992.51     22.66 o 
   1   0   2     4687.16     4544.39     78.21 o 
   2   0   2      192.44      157.98      5.47 o 
   3   0   2    12602.68    12987.45    157.94 o 
   4   0   2      115.31       93.13      4.18 o 
   5   0   2     4116.14     4128.04     64.45 o 
   6   0   2     1871.92     1856.17     36.37 o 
   7   0   2     1709.33     1720.59     42.59 o 
   8   0   2     1664.10     1654.95     43.46 o 
   9   0   2      345.89      322.41     30.13 o 
  10   0   2     1076.68     1039.70     52.13 o 
  11   0   2       78.25      113.31     27.35 o 
 -13   1   2        4.47        2.82     27.11 o 
 -12   1   2       10.49       -0.89     13.86 o 
 -11   1   2        0.32       -6.98      6.98 o 
 -10   1   2       49.24       61.60      6.70 o 
  -9   1   2       16.76       17.08      4.38 o 
  -8   1   2       99.59       93.99      5.39 o 
  -7   1   2      139.15      146.27      5.34 o 
  -6   1   2       40.76       59.10      3.14 o 
  -5   1   2       66.85       73.15      2.92 o 
  -4   1   2     2981.90     3066.09     23.61 o 
  -3   1   2      189.59      185.12      3.90 o 
  -2   1   2     9439.10    10026.10     90.92 o 
  -1   1   2     9737.77    10013.13     83.72 o 
   0   1   2       60.50       71.30      1.90 o 
   1   1   2     1273.50     1311.88     13.43 o 
   2   1   2      151.45      183.24      4.80 o 
   3   1   2     1599.91     1826.60     18.07 o 
   4   1   2      205.91      213.98      4.99 o 
   5   1   2      136.00      129.36      5.91 o 
   6   1   2      348.39      312.70     14.29 o 
   7   1   2      242.86      259.78     12.05 o 
   8   1   2       86.46       88.17      9.21 o 
   9   1   2      211.03      195.22     34.34 o 
  10   1   2        9.97       27.93     12.74 o 
  11   1   2       18.87       28.42     12.00 o 
 -13   2   2      554.88      612.33     34.24 o 
 -12   2   2       50.41       57.73     16.97 o 
 -11   2   2      668.76      628.60     57.28 o 
 -10   2   2      106.73      103.04      8.34 o 
  -9   2   2     2741.64     2725.00     31.75 o 
  -8   2   2       63.03       63.96      5.66 o 
  -7   2   2     1126.65     1109.49     17.10 o 
  -6   2   2      252.96      249.61      5.16 o 
  -5   2   2     3904.17     4027.79     31.14 o 
  -4   2   2      224.97      231.59      4.06 o 
  -3   2   2     5131.42     5360.72     44.69 o 
  -2   2   2       70.39       73.30      2.86 o 
  -1   2   2    12129.53    12393.77    110.71 o 
   0   2   2     2750.01     2722.22     22.42 o 
   1   2   2    11083.98    11422.43    100.45 o 
   2   2   2     2568.72     2419.22     27.14 o 
   3   2   2     2809.75     2860.19     27.54 o 
   4   2   2     3426.05     3591.12     34.50 o 
   5   2   2      873.65      948.75     15.65 o 
   6   2   2      964.54      862.45     16.97 o 
   7   2   2     1563.97     1496.04     27.50 o 
   8   2   2     1005.14      966.57     23.11 o 
   9   2   2      288.46      251.37     19.62 o 
  10   2   2      532.58      575.71     28.64 o 
  11   2   2      565.78      612.97     30.86 o 
 -13   3   2        0.48       -0.93     15.45 o 
 -12   3   2      438.70      499.60     57.56 o 
 -11   3   2        3.40        3.58      7.79 o 
 -10   3   2      834.39      863.78     21.73 o 
  -9   3   2      259.64      248.67      8.90 o 
  -8   3   2      955.95      920.99     17.34 o 
  -7   3   2       29.82       35.88      3.23 o 
  -6   3   2     2222.54     2174.95     17.71 o 
  -5   3   2       36.52       31.21      2.05 o 
  -4   3   2     1055.25     1050.88     11.15 o 
  -3   3   2      502.87      509.74      8.78 o 
  -2   3   2     2401.76     2323.40     21.61 o 
  -1   3   2      190.45      205.90      4.20 o 
   0   3   2     2522.49     2405.42     22.55 o 
   1   3   2     2503.08     2596.95     23.76 o 
   2   3   2     2364.80     2334.33     22.54 o 
   3   3   2     2794.92     2899.39     28.10 o 
   4   3   2     1762.72     1675.72     21.74 o 
   5   3   2     1664.11     1596.66     20.04 o 
   6   3   2      111.98      115.37      8.14 o 
   7   3   2      213.50      232.73     11.66 o 
   8   3   2      317.47      362.92     15.22 o 
   9   3   2      271.29      269.51     20.35 o 
  10   3   2      185.64      221.78     21.11 o 
  11   3   2      176.69      188.54     25.26 o 
 -13   4   2      189.70      181.98     22.91 o 
 -12   4   2        4.48       10.32     14.15 o 
 -11   4   2      137.93      148.49     11.92 o 
 -10   4   2        2.91       -2.08      6.90 o 
  -9   4   2      163.24      162.86      9.98 o 
  -8   4   2      198.08      203.52      6.61 o 
  -7   4   2      691.69      688.59      9.95 o 
  -6   4   2       97.50      104.87      3.81 o 
  -5   4   2     1270.05     1234.91     12.98 o 
  -4   4   2     1620.54     1753.52     17.85 o 
  -3   4   2     1598.24     1562.49     14.31 o 
  -2   4   2     1299.46     1349.37     14.19 o 
  -1   4   2       76.01       65.50      3.53 o 
   0   4   2       40.22       44.58      3.14 o 
   1   4   2       24.67       21.75      1.90 o 
   2   4   2      160.39      175.65      4.06 o 
   3   4   2     1871.68     1850.54     26.04 o 
   4   4   2      234.67      247.23      5.99 o 
   5   4   2       47.79       41.57      4.13 o 
   6   4   2      412.62      426.01     17.18 o 
   7   4   2      275.90      282.43     15.23 o 
   8   4   2      180.91      201.23     13.85 o 
   9   4   2       54.16       67.98     11.39 o 
  10   4   2       87.98       79.55     16.15 o 
  11   4   2       14.34        0.52     29.77 o 
 -13   5   2        0.97        0.86     22.65 o 
 -12   5   2      611.90      682.27    109.30 o 
 -11   5   2      121.24      134.35     14.06 o 
 -10   5   2     1025.44     1034.32     23.81 o 
  -9   5   2       35.45       37.17      5.06 o 
  -8   5   2     3363.90     3312.41     35.49 o 
  -7   5   2      315.30      306.11      6.85 o 
  -6   5   2     4645.46     4546.33     39.48 o 
  -5   5   2      678.73      677.61      9.11 o 
  -4   5   2     5856.78     5864.29     51.41 o 
  -3   5   2       20.60       14.41      1.87 o 
  -2   5   2     6049.78     6019.14     65.20 o 
  -1   5   2     2647.41     2713.45     28.75 o 
   0   5   2     6572.00     6653.49     74.03 o 
   1   5   2     5315.02     5423.17     54.19 o 
   2   5   2     2911.67     2999.65     31.52 o 
   3   5   2     1827.10     1831.28     21.14 o 
   4   5   2     5550.29     5487.04     49.55 o 
   5   5   2     3400.57     3391.12     35.20 o 
   6   5   2     1575.28     1611.28     21.90 o 
   7   5   2     1437.18     1474.23     27.50 o 
   8   5   2     1218.12     1200.65     26.50 o 
   9   5   2      903.69      900.27     26.93 o 
  10   5   2       44.79       47.38     14.87 o 
  11   5   2      663.95      704.72     33.14 o 
 -12   6   2        1.58       12.92     15.45 o 
 -11   6   2        5.06        7.50      8.26 o 
 -10   6   2       75.98       61.72      9.37 o 
  -9   6   2      106.67      109.23      6.60 o 
  -8   6   2       50.00       47.39      6.04 o 
  -7   6   2       55.57       65.33      4.27 o 
  -6   6   2       10.33        8.21      2.93 o 
  -5   6   2        7.75        3.29      1.80 o 
  -4   6   2        9.11        7.99      1.73 o 
  -3   6   2     1261.77     1341.97     21.98 o 
  -2   6   2       94.23       93.54      4.28 o 
  -1   6   2      472.53      488.43     13.56 o 
   0   6   2      856.86      994.54     14.26 o 
   1   6   2      370.33      399.62      6.40 o 
   2   6   2      177.02      202.90      7.86 o 
   3   6   2      220.33      238.23      5.03 o 
   4   6   2      512.92      509.14      9.36 o 
   5   6   2       33.68       31.62      3.90 o 
   6   6   2        1.90        1.24      3.91 o 
   7   6   2      408.58      398.59     11.38 o 
   8   6   2        7.35        3.79      6.90 o 
   9   6   2       20.84       17.20     24.55 o 
  10   6   2        0.65       -2.49     14.17 o 
  11   6   2       39.93       44.58     16.16 o 
 -12   7   2      304.33      362.70     28.33 o 
 -11   7   2      137.56      115.46     11.30 o 
 -10   7   2     1562.23     1603.93     31.41 o 
  -9   7   2       32.45       36.59      5.31 o 
  -8   7   2     3378.31     3292.02     38.25 o 
  -7   7   2       33.88       33.38      4.07 o 
  -6   7   2     3466.20     3432.90     38.35 o 
  -5   7   2        2.48        4.67      2.04 o 
  -4   7   2     7269.18     7107.96     57.81 o 
  -3   7   2      240.27      235.82      4.90 o 
  -2   7   2     6257.46     6339.94     60.72 o 
  -1   7   2     1624.82     1752.14     20.25 o 
   0   7   2     9877.52     9813.85     96.07 o 
   1   7   2     2171.11     2251.24     20.38 o 
   2   7   2     5377.44     5376.30     54.02 o 
   3   7   2     3234.29     3212.56     34.78 o 
   4   7   2     3082.85     3070.71     35.00 o 
   5   7   2     1050.77     1116.87     15.88 o 
   6   7   2     2620.46     2603.73     29.35 o 
   7   7   2     1399.21     1433.25     21.79 o 
   8   7   2     1121.73     1090.64     28.25 o 
   9   7   2     1239.49     1248.07     40.35 o 
  10   7   2       55.05       38.54     14.40 o 
  11   7   2      120.13       85.24     18.19 o 
 -12   8   2        1.40       -5.70     13.33 o 
 -11   8   2      358.03      375.98     17.22 o 
 -10   8   2       72.04       76.58      9.78 o 
  -9   8   2      237.13      256.27     10.24 o 
  -8   8   2       20.30       13.85      4.61 o 
  -7   8   2      988.92      964.41     14.57 o 
  -6   8   2      155.78      149.21      5.80 o 
  -5   8   2     2785.26     2715.95     29.64 o 
  -4   8   2     1164.13     1175.54     14.75 o 
  -3   8   2     1650.68     1645.39     15.40 o 
  -2   8   2      253.88      249.62      5.48 o 
  -1   8   2     5109.37     5363.68     49.64 o 
   0   8   2       86.99       84.26      4.11 o 
   1   8   2      412.82      402.82      7.40 o 
   2   8   2        9.05       11.09      2.15 o 
   3   8   2     2377.42     2348.87     24.95 o 
   4   8   2       14.91       17.04      3.33 o 
   5   8   2      161.22      179.97      6.88 o 
   6   8   2      539.27      549.17     11.22 o 
   7   8   2      249.14      253.50      9.78 o 
   8   8   2       10.74        2.95      6.91 o 
   9   8   2       97.72      118.15     20.65 o 
  10   8   2      288.57      279.96     29.89 o 
  11   8   2      104.47      135.77     23.51 o 
 -12   9   2      157.86      178.20     44.59 o 
 -11   9   2       65.14       40.22     12.39 o 
 -10   9   2     1500.29     1565.51     31.41 o 
  -9   9   2        7.17        2.08      5.23 o 
  -8   9   2      660.35      618.90     12.89 o 
  -7   9   2      551.24      547.52     11.58 o 
  -6   9   2     3700.27     3740.98     50.60 o 
  -5   9   2      167.19      166.95      6.17 o 
  -4   9   2     1247.80     1188.74     14.54 o 
  -3   9   2      188.67      198.95      4.51 o 
  -2   9   2     7185.01     7490.03     72.02 o 
  -1   9   2        8.65        5.81      2.26 o 
   0   9   2     5266.25     5222.11     49.08 o 
   1   9   2      746.15      723.48      9.42 o 
   2   9   2     2150.48     2091.29     22.21 o 
   3   9   2       18.76       18.14      2.97 o 
   4   9   2     1418.73     1450.81     18.05 o 
   5   9   2      418.09      452.12     11.08 o 
   6   9   2      417.91      427.82     15.16 o 
   7   9   2       11.37       13.52      5.18 o 
   8   9   2      186.99      186.64     12.94 o 
   9   9   2      271.24      278.08     28.76 o 
  10   9   2      222.85      307.71     35.49 o 
 -12  10   2       73.60       78.21     14.62 o 
 -11  10   2      621.84      584.26     29.47 o 
 -10  10   2       42.59       54.58      9.95 o 
  -9  10   2     1104.66     1108.18     21.60 o 
  -8  10   2        1.74        4.71      4.61 o 
  -7  10   2      422.00      430.76     10.68 o 
  -6  10   2       58.37       55.65      4.51 o 
  -5  10   2     2994.33     2785.85     45.29 o 
  -4  10   2      204.50      211.95      8.67 o 
  -3  10   2     1836.75     1817.29     18.75 o 
  -2  10   2      640.42      647.88     10.23 o 
  -1  10   2     3778.58     3742.61     36.68 o 
   0  10   2     1621.39     1690.26     18.81 o 
   1  10   2     4011.38     3882.42     35.52 o 
   2  10   2     1113.99     1116.14     13.29 o 
   3  10   2     1785.28     1794.95     22.54 o 
   4  10   2     4330.04     4281.51     45.71 o 
   5  10   2      842.10      883.95     14.92 o 
   6  10   2      991.48     1050.05     17.28 o 
   7  10   2      281.62      302.52     13.12 o 
   8  10   2     1090.56     1018.55     25.19 o 
   9  10   2      504.87      513.30     42.27 o 
  10  10   2      592.56      621.39     44.69 o 
 -12  11   2       47.42       34.49     15.70 o 
 -11  11   2        7.98        4.23     11.28 o 
 -10  11   2        3.08       -2.95      7.85 o 
  -9  11   2        0.43        4.08      7.38 o 
  -8  11   2        9.13        3.71      4.82 o 
  -7  11   2      126.43      135.26      7.78 o 
  -6  11   2       82.98       97.57      5.89 o 
  -5  11   2      189.34      183.88      7.24 o 
  -4  11   2      369.15      374.93      9.26 o 
  -3  11   2      298.73      299.31      9.93 o 
  -2  11   2        3.44        6.16      2.75 o 
  -1  11   2      290.00      294.32      7.01 o 
   0  11   2        2.52        6.24      2.53 o 
   1  11   2       12.90       14.46      2.66 o 
   2  11   2        8.51        6.67      2.82 o 
   3  11   2       16.23        7.65      3.48 o 
   4  11   2      148.04      179.99      9.23 o 
   5  11   2      228.45      231.52      8.50 o 
   6  11   2        2.28        4.12      4.66 o 
   7  11   2       98.85      102.57      8.41 o 
   8  11   2      104.19      110.69     13.01 o 
   9  11   2       32.52       -5.83     16.83 o 
  10  11   2        7.22       27.18     20.31 o 
 -12  12   2        0.85        6.25     14.77 o 
 -11  12   2      244.81      283.63     24.35 o 
 -10  12   2      124.36      128.75     13.37 o 
  -9  12   2     1118.55     1089.09     59.16 o 
  -8  12   2       65.37       56.31      7.27 o 
  -7  12   2     2301.72     2206.14     30.66 o 
  -6  12   2       34.71       28.17      7.68 o 
  -5  12   2     4361.17     4270.65     50.31 o 
  -4  12   2      749.91      725.30     13.62 o 
  -3  12   2     4992.96     5012.09     58.37 o 
  -2  12   2     1056.15     1075.24     15.27 o 
  -1  12   2     4178.53     4104.83     43.93 o 
   0  12   2      814.55      790.18     11.60 o 
   1  12   2     2513.00     2511.06     25.27 o 
   2  12   2     1046.25     1078.93     16.99 o 
   3  12   2     3303.17     3124.66     34.94 o 
   4  12   2     1158.19     1177.22     19.00 o 
   5  12   2     1107.20     1129.76     17.81 o 
   6  12   2     1030.99     1015.55     28.16 o 
   7  12   2      928.93      924.41     24.04 o 
   8  12   2     1777.85     1756.79     35.60 o 
   9  12   2       79.38       86.50     23.75 o 
  10  12   2      467.37      527.94     45.46 o 
 -11  13   2        5.81        2.97     13.95 o 
 -10  13   2      126.39      149.29     18.68 o 
  -9  13   2        0.96       -3.87      8.61 o 
  -8  13   2      478.87      458.38     14.53 o 
  -7  13   2      140.61      147.39     10.38 o 
  -6  13   2      414.01      431.94     11.76 o 
  -5  13   2      375.87      329.78     10.03 o 
  -4  13   2      536.94      531.95     11.81 o 
  -3  13   2      256.81      257.12      7.59 o 
  -2  13   2        8.13        6.23      3.26 o 
  -1  13   2      983.59      967.00     14.62 o 
   0  13   2      719.86      747.25     11.61 o 
   1  13   2      100.90      116.08      5.20 o 
   2  13   2       38.04       31.62      5.15 o 
   3  13   2       36.91       35.52      6.35 o 
   4  13   2     1085.08     1092.36     17.14 o 
   5  13   2       69.65       76.88      6.15 o 
   6  13   2      516.56      524.35     15.15 o 
   7  13   2       47.46       44.80      7.62 o 
   8  13   2      201.01      196.60     17.80 o 
   9  13   2       28.06       61.06     22.73 o 
 -11  14   2      402.62      407.01     54.16 o 
 -10  14   2        1.64       -6.51     13.10 o 
  -9  14   2      940.04      915.20     26.67 o 
  -8  14   2       12.88       30.36      8.94 o 
  -7  14   2     1145.84     1150.39     20.39 o 
  -6  14   2       16.45       17.93      5.16 o 
  -5  14   2      801.61      793.15     23.00 o 
  -4  14   2      273.20      265.80      9.23 o 
  -3  14   2     1044.60     1113.90     23.22 o 
  -2  14   2      251.12      244.70      8.50 o 
  -1  14   2     2781.45     2749.12     34.71 o 
   0  14   2     3340.01     3287.95     40.14 o 
   1  14   2     1665.89     1674.85     23.85 o 
   2  14   2      592.32      647.09     12.28 o 
   3  14   2      772.98      808.12     15.38 o 
   4  14   2     1656.47     1622.57     26.94 o 
   5  14   2      954.86      911.99     17.57 o 
   6  14   2      532.86      534.46     15.70 o 
   7  14   2      366.51      390.62     22.26 o 
   8  14   2      331.28      291.79     33.67 o 
   9  14   2      258.27      218.02     32.86 o 
 -11  15   2        3.41      -19.84     19.84 o 
 -10  15   2      728.94      699.64     46.71 o 
  -9  15   2       78.58      101.40     12.62 o 
  -8  15   2     1100.88     1156.55     23.50 o 
  -7  15   2      135.06      123.30      8.66 o 
  -6  15   2     1569.03     1537.72     24.37 o 
  -5  15   2       61.43       57.88      6.36 o 
  -4  15   2     1419.27     1450.47     22.52 o 
  -3  15   2      706.98      662.65     16.36 o 
  -2  15   2     3674.16     3629.53     44.18 o 
  -1  15   2       28.42       22.13      5.12 o 
   0  15   2     1137.57     1184.44     19.17 o 
   1  15   2      849.10      814.01     23.10 o 
   2  15   2     3535.38     3370.57     41.91 o 
   3  15   2      528.02      518.33     14.00 o 
   4  15   2      692.21      721.39     19.00 o 
   5  15   2      305.09      269.35     14.78 o 
   6  15   2      466.29      449.13     15.15 o 
   7  15   2      125.95      124.70     10.91 o 
   8  15   2      447.10      458.43     27.99 o 
   9  15   2       65.23       30.36     21.56 o 
 -10  16   2        6.13        8.06     19.35 o 
  -9  16   2      361.43      330.49     35.91 o 
  -8  16   2       80.44       86.43     13.85 o 
  -7  16   2      454.20      487.21     25.49 o 
  -6  16   2        5.34        9.53      5.69 o 
  -5  16   2      488.01      491.24     12.97 o 
  -4  16   2       57.30       67.05      6.91 o 
  -3  16   2      198.14      240.05      9.44 o 
  -2  16   2      123.20      124.62      8.68 o 
  -1  16   2      252.89      255.36      9.41 o 
   0  16   2      120.31      125.61      7.13 o 
   1  16   2       87.70      115.95      7.27 o 
   2  16   2      117.39      112.32      7.19 o 
   3  16   2      335.54      320.23     10.82 o 
   4  16   2       84.51       88.47      7.79 o 
   5  16   2      354.41      396.87     15.73 o 
   6  16   2       12.10       10.48      6.91 o 
   7  16   2      222.56      264.59     30.75 o 
   8  16   2      155.48      172.93     19.84 o 
 -10  17   2      853.56      812.76     51.51 o 
  -9  17   2       14.23        6.77     20.04 o 
  -8  17   2      659.14      619.05     27.25 o 
  -7  17   2        3.82        4.91      7.46 o 
  -6  17   2     2452.07     2389.97     42.00 o 
  -5  17   2       77.57       98.20     12.51 o 
  -4  17   2     3379.59     3309.70     47.57 o 
  -3  17   2      330.25      321.37     15.81 o 
  -2  17   2     2569.66     2646.32     39.59 o 
  -1  17   2      511.37      503.19     14.31 o 
   0  17   2     2726.13     2706.13     40.17 o 
   1  17   2      387.90      419.48     11.93 o 
   2  17   2     2472.43     2427.51     38.80 o 
   3  17   2      399.85      389.92     15.35 o 
   4  17   2     1526.13     1497.64     39.49 o 
   5  17   2     1310.04     1346.94     29.33 o 
   6  17   2      636.31      669.24     23.30 o 
   7  17   2      331.93      379.11     36.50 o 
   8  17   2      293.75      321.56     38.42 o 
 -10  18   2       40.95       66.82     24.73 o 
  -9  18   2       38.35       45.07     23.33 o 
  -8  18   2        0.22       12.23     20.07 o 
  -7  18   2       32.81       37.53      8.88 o 
  -6  18   2        2.52       -3.74      6.48 o 
  -5  18   2      130.24      128.15     13.08 o 
  -4  18   2       81.82       79.40      8.25 o 
  -3  18   2        4.28        5.74      5.91 o 
  -2  18   2        0.06        0.25      5.74 o 
  -1  18   2       20.15       15.18      6.12 o 
   0  18   2       23.35       18.36      6.22 o 
   1  18   2       27.41       33.75      6.46 o 
   2  18   2       64.92       62.95      8.37 o 
   3  18   2        4.54       14.11      7.15 o 
   4  18   2       13.63       -4.81      6.90 o 
   5  18   2        1.28        1.05      7.47 o 
   6  18   2      100.64       78.35     22.67 o 
   7  18   2        1.25      -13.36     18.17 o 
   8  18   2       84.16       70.33     16.98 o 
  -9  19   2       21.95       13.83     20.62 o 
  -8  19   2      160.55      155.56     27.89 o 
  -7  19   2        0.39        3.12     11.37 o 
  -6  19   2     1133.91     1222.68     25.27 o 
  -5  19   2       91.93       82.83      8.83 o 
  -4  19   2      731.03      736.73     18.72 o 
  -3  19   2      215.30      236.70     16.13 o 
  -2  19   2     1594.30     1592.94     48.37 o 
  -1  19   2      415.31      431.11     14.67 o 
   0  19   2     1588.35     1565.33     28.22 o 
   1  19   2      602.84      568.55     16.07 o 
   2  19   2      502.09      495.71     16.98 o 
   3  19   2      536.58      520.07     27.87 o 
   4  19   2     1024.20     1015.44     48.11 o 
   5  19   2     1002.47     1038.78     26.04 o 
   6  19   2      108.35       89.80     22.34 o 
   7  19   2      590.82      606.54     42.68 o 
  -9  20   2      414.19      436.54     44.12 o 
  -8  20   2       49.89       52.85     23.45 o 
  -7  20   2      232.99      219.48     32.10 o 
  -6  20   2      120.01      134.28     10.39 o 
  -5  20   2      595.23      618.20     26.34 o 
  -4  20   2       11.24       10.34      7.17 o 
  -3  20   2      722.72      697.54     18.55 o 
  -2  20   2      119.40      113.66      9.44 o 
  -1  20   2      501.61      539.29     25.43 o 
   0  20   2      103.10       84.85      8.66 o 
   1  20   2      877.44      881.42     22.82 o 
   2  20   2       26.31       10.42      7.54 o 
   3  20   2       75.14       67.25      9.69 o 
   4  20   2      117.60      122.16     19.25 o 
   5  20   2      344.40      329.76     35.93 o 
   6  20   2        8.95       25.80     20.35 o 
   7  20   2      130.81      161.33     29.12 o 
  -8  21   2      172.81      146.79     28.82 o 
  -7  21   2      238.08      290.53     36.84 o 
  -6  21   2      133.76      104.63     27.09 o 
  -5  21   2       68.29       84.26     12.76 o 
  -4  21   2      264.84      266.95     13.15 o 
  -3  21   2      174.09      193.55     11.74 o 
  -2  21   2      698.21      692.09     18.69 o 
  -1  21   2        8.96        2.81      6.94 o 
   0  21   2      393.26      377.85     14.83 o 
   1  21   2      180.09      213.36     13.00 o 
   2  21   2      345.23      352.71     15.94 o 
   3  21   2       38.12       25.14      8.78 o 
   4  21   2        7.56       23.83     20.25 o 
   5  21   2       50.20       33.36     21.59 o 
   6  21   2       58.99       32.84     20.71 o 
  -7  22   2      753.03      805.03     50.99 o 
  -6  22   2        8.71       23.03     20.84 o 
  -5  22   2      852.95      895.73     36.48 o 
  -4  22   2       89.74       97.31      9.94 o 
  -3  22   2      795.52      803.67     20.71 o 
  -2  22   2        4.61       -1.84      7.28 o 
  -1  22   2     1196.24     1217.18     25.71 o 
   0  22   2      689.14      749.09     19.92 o 
   1  22   2      996.88     1027.83     25.87 o 
   2  22   2      258.56      239.27     20.28 o 
   3  22   2      837.27      866.97     49.26 o 
   4  22   2      862.15      934.82     53.44 o 
   5  22   2      741.99      692.30     47.47 o 
   6  22   2      237.48      203.15     32.46 o 
  -6  23   2       17.20       11.74     20.54 o 
  -5  23   2      124.91      137.80     19.87 o 
  -4  23   2        6.32       38.96     15.50 o 
  -3  23   2        6.65        2.50     15.41 o 
  -2  23   2       15.33       -0.39     13.80 o 
  -1  23   2       88.86      101.05     12.93 o 
   0  23   2        9.05       26.21     20.37 o 
   1  23   2        7.00       13.23     18.56 o 
   2  23   2       93.98       99.80     25.78 o 
   3  23   2        0.55       15.38     20.94 o 
   4  23   2       27.46       55.06     24.52 o 
   5  23   2        3.70       -4.00     21.30 o 
  -6  24   2       84.67       46.62     23.36 o 
  -5  24   2     1472.14     1618.81     74.21 o 
  -4  24   2      134.48      169.15     21.18 o 
  -3  24   2     1259.76     1268.67     46.63 o 
  -2  24   2       91.69       81.88     17.36 o 
  -1  24   2     1015.68     1107.28     41.77 o 
   0  24   2      178.65      180.39     30.23 o 
   1  24   2      656.36      557.21     45.99 o 
   2  24   2      198.17      193.58     31.19 o 
   3  24   2     1574.68     1665.25     74.11 o 
   4  24   2      249.49      284.33     37.35 o 
  -4  25   2       79.26       96.46     30.69 o 
  -3  25   2       29.51       38.40     16.47 o 
  -2  25   2       30.19       47.09     16.61 o 
  -1  25   2       56.95       75.59     17.89 o 
   0  25   2       19.10       13.55     20.15 o 
   1  25   2       46.15       36.70     23.47 o 
   2  25   2       27.62       16.62     20.45 o 
   3  25   2       21.02       -1.08     22.28 o 
  -2  26   2       41.82       74.35     18.34 o 
  -1  26   2      255.79      260.22     34.92 o 
   0  26   2      150.00      162.32     31.26 o 
   1  26   2      352.69      380.17     42.19 o 
 -13   1   3       92.85      118.23     29.16 o 
 -12   1   3      378.70      374.00     28.52 o 
 -11   1   3      395.65      370.34     26.97 o 
 -10   1   3      242.12      258.66     16.85 o 
  -9   1   3      676.66      711.26     15.53 o 
  -8   1   3      370.63      382.69     14.67 o 
  -7   1   3     2957.85     2898.53     33.27 o 
  -6   1   3      557.38      562.79     10.09 o 
  -5   1   3     3828.68     3813.39     35.24 o 
  -4   1   3      348.97      342.26      6.62 o 
  -3   1   3    16479.65    16957.57    142.01 o 
  -2   1   3       70.77       71.91      2.51 o 
  -1   1   3     2375.23     2226.59     17.98 o 
   0   1   3      476.82      512.05      5.36 o 
   1   1   3    10584.73    10870.52     86.75 o 
   2   1   3        0.42        3.61      1.97 o 
   3   1   3     4607.53     4504.54     49.39 o 
   4   1   3      350.53      353.77      9.66 o 
   5   1   3     3552.62     3500.85     48.58 o 
   6   1   3      920.75      846.97     19.21 o 
   7   1   3     2101.14     1995.72     34.41 o 
   8   1   3      321.33      325.41     15.28 o 
   9   1   3      985.42      984.08     24.93 o 
  10   1   3      295.90      336.39     24.91 o 
  11   1   3      660.33      668.98     26.84 o 
 -13   2   3       48.40       56.35     18.32 o 
 -12   2   3      277.30      260.20     26.80 o 
 -11   2   3      173.50      191.47     13.68 o 
 -10   2   3      220.08      220.94     13.36 o 
  -9   2   3      258.43      263.79     12.19 o 
  -8   2   3     1238.16     1251.63     20.43 o 
  -7   2   3      618.15      609.83     12.86 o 
  -6   2   3     1382.20     1346.26     17.72 o 
  -5   2   3      131.28      147.08      3.92 o 
  -4   2   3      637.77      570.22      9.69 o 
  -3   2   3      431.26      458.53     10.35 o 
  -2   2   3     1029.35     1015.12     11.84 o 
  -1   2   3        0.94        2.57      1.24 o 
   0   2   3     2672.51     2746.36     21.97 o 
   1   2   3       56.48       70.23      2.33 o 
   2   2   3     1084.16     1077.47     12.15 o 
   3   2   3      202.54      217.59      5.85 o 
   4   2   3     1697.25     1660.03     24.11 o 
   5   2   3       42.11       21.86      5.42 o 
   6   2   3      837.43      853.58     19.74 o 
   7   2   3        1.98        1.28      6.31 o 
   8   2   3      247.39      235.41     13.44 o 
   9   2   3       26.22       29.34      9.12 o 
  10   2   3       41.47       49.90     15.46 o 
  11   2   3       12.56       -6.99     13.98 o 
 -13   3   3       13.75       32.50     17.12 o 
 -12   3   3      103.74       99.24     14.67 o 
 -11   3   3      905.62      869.89     31.07 o 
 -10   3   3      182.03      169.16     12.35 o 
  -9   3   3       65.63       73.52      6.97 o 
  -8   3   3      104.88       95.07      7.48 o 
  -7   3   3     1800.09     1763.38     24.55 o 
  -6   3   3       31.04       23.05      3.57 o 
  -5   3   3     1128.94     1089.28     12.49 o 
  -4   3   3      144.77      148.16      4.30 o 
  -3   3   3     2678.61     2611.14     29.18 o 
  -2   3   3      127.84      112.75      2.94 o 
  -1   3   3     7138.59     7437.73     59.37 o 
   0   3   3      528.85      522.83      6.67 o 
   1   3   3     3407.83     3410.03     32.78 o 
   2   3   3      146.71      181.52      5.25 o 
   3   3   3      882.60      892.97     13.31 o 
   4   3   3      132.51      126.03      6.75 o 
   5   3   3     2912.92     2783.06     40.75 o 
   6   3   3        1.35        5.24      5.78 o 
   7   3   3      238.13      245.37     12.70 o 
   8   3   3       84.29       87.58      9.81 o 
   9   3   3     1481.90     1508.28     57.62 o 
  10   3   3        3.67       -5.79     10.62 o 
  11   3   3      114.72      103.94     19.63 o 
 -13   4   3      176.63      171.90     35.07 o 
 -12   4   3      450.68      455.13     23.93 o 
 -11   4   3      132.80      124.90     14.25 o 
 -10   4   3     1580.81     1495.37     30.78 o 
  -9   4   3      969.45      971.18     28.64 o 
  -8   4   3     2787.92     2767.62     38.80 o 
  -7   4   3      542.39      548.09     13.16 o 
  -6   4   3     1737.90     1748.26     21.69 o 
  -5   4   3     3305.39     3312.93     36.75 o 
  -4   4   3     5863.38     5805.80     52.02 o 
  -3   4   3     2009.83     2107.58     22.42 o 
  -2   4   3     7895.24     7851.23     71.56 o 
  -1   4   3      507.70      519.68      7.97 o 
   0   4   3     7224.58     7260.23     57.94 o 
   1   4   3      302.49      307.52      5.41 o 
   2   4   3     7004.92     6983.17     61.74 o 
   3   4   3      109.20      103.60      4.97 o 
   4   4   3     1430.88     1456.09     19.94 o 
   5   4   3      538.06      530.38     22.68 o 
   6   4   3     1788.80     1720.07     30.10 o 
   7   4   3       43.02       31.08      7.57 o 
   8   4   3      843.56      824.35     21.81 o 
   9   4   3        9.98       16.85     10.18 o 
  10   4   3      159.11      159.14     20.42 o 
 -13   5   3      183.45      206.39     24.45 o 
 -12   5   3       26.80       25.31     12.13 o 
 -11   5   3        2.85       -7.04     10.03 o 
 -10   5   3       21.42       22.32     10.38 o 
  -9   5   3     1166.09     1110.43     33.22 o 
  -8   5   3      536.24      516.53     17.50 o 
  -7   5   3      505.33      505.44     20.75 o 
  -6   5   3       36.49       49.25      5.15 o 
  -5   5   3     1023.04     1029.44     14.72 o 
  -4   5   3      629.63      662.84      9.91 o 
  -3   5   3      150.86      155.59      3.78 o 
  -2   5   3        0.69       -1.40      1.40 o 
  -1   5   3       35.18       31.86      2.56 o 
   0   5   3     2529.80     2606.21     26.03 o 
   1   5   3      134.43      127.41      4.00 o 
   2   5   3       10.51        7.56      2.29 o 
   3   5   3      316.40      303.48      7.88 o 
   4   5   3      814.01      828.41     13.93 o 
   5   5   3       24.96       22.73      5.68 o 
   6   5   3       13.44       16.54      6.17 o 
   7   5   3      334.03      339.26     20.07 o 
   8   5   3        3.53        7.94      7.42 o 
   9   5   3      248.91      249.66     17.87 o 
  10   5   3       15.98        5.78     13.56 o 
 -13   6   3      232.62      258.98     36.82 o 
 -12   6   3      406.93      400.48     40.60 o 
 -11   6   3      444.28      422.03     26.68 o 
 -10   6   3      489.48      507.23     18.53 o 
  -9   6   3     1130.99     1094.26     23.44 o 
  -8   6   3     1047.02     1026.89     21.40 o 
  -7   6   3      936.24      921.27     19.54 o 
  -6   6   3     3959.94     3983.39     48.56 o 
  -5   6   3      603.49      631.21     17.98 o 
  -4   6   3     3835.58     3768.57     44.01 o 
  -3   6   3        7.39        2.99      2.82 o 
  -2   6   3     4052.15     4133.55     42.32 o 
  -1   6   3      345.47      400.15      9.05 o 
   0   6   3     8481.61     8652.49     78.97 o 
   1   6   3      575.25      585.45      8.97 o 
   2   6   3     6918.75     6946.51     69.82 o 
   3   6   3      309.93      284.18      7.83 o 
   4   6   3    10273.88    10261.93    110.10 o 
   5   6   3       53.76       52.04      6.82 o 
   6   6   3     3248.77     3359.53     49.33 o 
   7   6   3      531.60      515.42     26.23 o 
   8   6   3     1068.43     1070.91     32.03 o 
   9   6   3       73.25       79.76     10.98 o 
  10   6   3      993.32     1071.52     40.18 o 
 -13   7   3        3.36      -21.76     21.76 o 
 -12   7   3        3.87        5.85     11.74 o 
 -11   7   3       25.77       43.23     12.01 o 
 -10   7   3        1.89        5.40      8.16 o 
  -9   7   3      139.99      139.04     10.83 o 
  -8   7   3       14.89       16.57      6.58 o 
  -7   7   3      517.36      514.84     15.22 o 
  -6   7   3       53.05       55.92      6.32 o 
  -5   7   3     1137.02     1133.00     24.75 o 
  -4   7   3       63.17       69.89      4.72 o 
  -3   7   3      394.23      440.49      8.41 o 
  -2   7   3       30.46       29.85      3.14 o 
  -1   7   3       45.60       38.49      3.13 o 
   0   7   3      303.15      329.25      6.46 o 
   1   7   3       22.48       12.68      2.30 o 
   2   7   3       80.21       75.48      5.09 o 
   3   7   3      253.33      268.44      7.96 o 
   4   7   3        2.52        1.80      4.09 o 
   5   7   3       87.30       92.67      6.92 o 
   6   7   3      337.69      324.95     13.44 o 
   7   7   3       76.02       71.82      8.99 o 
   8   7   3       82.39       86.91      9.29 o 
   9   7   3       17.24       -2.02     10.34 o 
  10   7   3       28.72       16.42     15.69 o 
 -12   8   3      380.54      427.32     34.20 o 
 -11   8   3       24.87       35.37     12.00 o 
 -10   8   3      552.52      574.02     26.50 o 
  -9   8   3       20.71       31.44      8.04 o 
  -8   8   3     1040.58     1009.73     39.49 o 
  -7   8   3      590.18      582.56     16.10 o 
  -6   8   3     1123.06     1066.57     21.18 o 
  -5   8   3      160.55      155.52      8.73 o 
  -4   8   3     3965.48     4147.19     49.83 o 
  -3   8   3      376.68      369.21     15.14 o 
  -2   8   3     5902.58     6020.72     59.79 o 
  -1   8   3       69.09       71.03      5.32 o 
   0   8   3     2236.40     2108.30     24.85 o 
   1   8   3      629.41      630.71     13.90 o 
   2   8   3     4989.91     5047.95     57.10 o 
   3   8   3        5.44        6.62      3.41 o 
   4   8   3      876.39      855.39     21.25 o 
   5   8   3      563.53      555.54     14.01 o 
   6   8   3     1412.77     1420.36     27.55 o 
   7   8   3       89.12      101.41      9.02 o 
   8   8   3      523.87      519.37     18.67 o 
   9   8   3       18.14       15.20     24.88 o 
  10   8   3      593.93      674.96     46.62 o 
 -12   9   3       49.73       77.69     15.73 o 
 -11   9   3      308.32      286.46     37.07 o 
 -10   9   3      483.66      495.43     22.05 o 
  -9   9   3      275.56      302.85     19.43 o 
  -8   9   3        6.05        9.79      6.67 o 
  -7   9   3     1710.32     1630.29     29.34 o 
  -6   9   3      149.96      152.62      9.05 o 
  -5   9   3      741.14      683.43     23.94 o 
  -4   9   3      353.77      368.42     12.72 o 
  -3   9   3     5727.47     5715.41     84.83 o 
  -2   9   3      184.73      188.27      6.65 o 
  -1   9   3     2439.81     2358.94     33.81 o 
   0   9   3       40.21       41.94      5.52 o 
   1   9   3     4703.28     4707.85     53.67 o 
   2   9   3       97.16      100.93      6.45 o 
   3   9   3      383.55      387.28     10.74 o 
   4   9   3      139.62      136.26      7.67 o 
   5   9   3     1438.45     1398.40     24.08 o 
   6   9   3       54.81       52.55      8.16 o 
   7   9   3      912.05      913.00     22.93 o 
   8   9   3      256.92      265.62     21.22 o 
   9   9   3      716.43      698.68     46.14 o 
  10   9   3        2.13      -13.61     19.24 o 
 -12  10   3       45.77       57.93     16.79 o 
 -11  10   3       58.94       29.85     15.08 o 
 -10  10   3       27.96       27.27     11.24 o 
  -9  10   3       51.61       50.86      9.09 o 
  -8  10   3      446.40      439.82     20.36 o 
  -7  10   3      143.82      145.71      9.89 o 
  -6  10   3      398.68      390.36     19.98 o 
  -5  10   3        2.46       -4.59      7.10 o 
  -4  10   3      847.44      841.91     20.60 o 
  -3  10   3      344.56      382.11     13.25 o 
  -2  10   3      416.46      421.69     11.47 o 
  -1  10   3       51.89       42.44      5.04 o 
   0  10   3      240.13      245.56     13.16 o 
   1  10   3       51.31       52.35      6.33 o 
   2  10   3      852.61      848.95     16.93 o 
   3  10   3      360.34      318.13     17.33 o 
   4  10   3      117.71      115.50      6.12 o 
   5  10   3       23.87       15.07      5.73 o 
   6  10   3      666.79      697.52     19.45 o 
   7  10   3      150.24      140.74     11.35 o 
   8  10   3       55.61       53.40     14.28 o 
   9  10   3      134.51      125.57     27.33 o 
  10  10   3      158.07      165.94     29.76 o 
 -12  11   3      674.34      710.75     40.39 o 
 -11  11   3      254.82      252.82     23.33 o 
 -10  11   3      161.88      195.33     20.31 o 
  -9  11   3      891.01      864.52     32.84 o 
  -8  11   3     1438.48     1436.79     33.13 o 
  -7  11   3     2637.19     2509.15     46.69 o 
  -6  11   3      285.92      277.68     20.08 o 
  -5  11   3     2809.07     2829.41     61.76 o 
  -4  11   3      573.78      596.66     17.50 o 
  -3  11   3     4991.29     4961.55     76.09 o 
  -2  11   3     1543.37     1546.07     29.89 o 
  -1  11   3     5207.01     5276.31     68.45 o 
   0  11   3      181.84      153.40      8.02 o 
   1  11   3     4854.31     4788.71     55.64 o 
   2  11   3       56.30       40.91      6.58 o 
   3  11   3     3504.84     3565.37     55.07 o 
   4  11   3      140.76      139.80      6.83 o 
   5  11   3     2597.82     2492.23     31.13 o 
   6  11   3      485.54      519.64     15.40 o 
   7  11   3     1725.44     1760.38     53.46 o 
   8  11   3        3.21        4.76      9.28 o 
   9  11   3      537.46      523.75     45.86 o 
 -12  12   3       27.63       11.88     16.09 o 
 -11  12   3        5.22        0.07     13.93 o 
 -10  12   3       45.70       38.53     14.12 o 
  -9  12   3        0.72        1.52      8.83 o 
  -8  12   3       41.52       34.24      9.52 o 
  -7  12   3       46.91       43.36      8.86 o 
  -6  12   3       16.26       13.02      7.51 o 
  -5  12   3      111.73      101.39      9.70 o 
  -4  12   3      124.87      120.70      9.67 o 
  -3  12   3       63.53       62.89      7.76 o 
  -2  12   3       25.82       22.08      5.90 o 
  -1  12   3       43.56       56.52      6.03 o 
   0  12   3       19.88       21.35      7.64 o 
   1  12   3       86.28      107.45      8.78 o 
   2  12   3      227.66      205.96     24.23 o 
   3  12   3        7.19        0.27      4.97 o 
   4  12   3       63.99       64.40      7.47 o 
   5  12   3        5.14        1.39      4.35 o 
   6  12   3        0.39        8.53      5.77 o 
   7  12   3        4.89        6.40     10.61 o 
   8  12   3        0.32        0.23     12.63 o 
   9  12   3        7.81       15.00     18.99 o 
 -11  13   3      568.57      616.70     31.68 o 
 -10  13   3      199.79      204.19     21.19 o 
  -9  13   3      836.96      760.40     41.65 o 
  -8  13   3      826.91      814.32     24.75 o 
  -7  13   3     1376.38     1338.19     31.37 o 
  -6  13   3      348.53      320.31     15.96 o 
  -5  13   3     3226.02     3254.81     56.07 o 
  -4  13   3     1855.68     1787.03     35.49 o 
  -3  13   3     2985.70     2958.01     50.64 o 
  -2  13   3       23.57       25.78      8.26 o 
  -1  13   3     3789.54     3744.59     52.19 o 
   0  13   3     1187.90     1074.70     20.94 o 
   1  13   3     3066.49     3003.61     50.68 o 
   2  13   3        4.11        2.27      4.92 o 
   3  13   3     3017.99     2911.09     41.27 o 
   4  13   3       17.45       13.27      5.10 o 
   5  13   3     1733.21     1748.92     25.75 o 
   6  13   3       38.76       35.59      6.85 o 
   7  13   3      617.11      587.55     27.72 o 
   8  13   3       55.26       57.13     17.36 o 
   9  13   3      422.69      469.92     44.30 o 
 -11  14   3       29.12       50.54     29.73 o 
 -10  14   3      111.06      122.30     18.36 o 
  -9  14   3       65.92       88.73     15.95 o 
  -8  14   3      206.60      244.50     16.10 o 
  -7  14   3       41.39       37.11      9.39 o 
  -6  14   3      302.82      309.30     16.11 o 
  -5  14   3        3.55       10.90      7.43 o 
  -4  14   3      486.42      482.31     20.03 o 
  -3  14   3      132.59      123.22     11.36 o 
  -2  14   3      430.58      407.82     15.31 o 
  -1  14   3      317.62      333.43     14.95 o 
   0  14   3      796.84      806.74     18.14 o 
   1  14   3       49.99       44.58      5.49 o 
   2  14   3     1121.35     1072.73     20.01 o 
   3  14   3      150.66      136.54      8.13 o 
   4  14   3     1061.29     1075.42     29.54 o 
   5  14   3       22.89       16.61      4.99 o 
   6  14   3      562.57      611.54     18.60 o 
   7  14   3       38.96       40.39     15.34 o 
   8  14   3      209.22      232.88     22.42 o 
 -11  15   3      249.43      242.01     23.54 o 
 -10  15   3       18.05       26.47     30.32 o 
  -9  15   3      207.57      221.55     21.51 o 
  -8  15   3       66.15       76.96     11.87 o 
  -7  15   3      190.73      217.81     15.15 o 
  -6  15   3       27.48       24.65      8.91 o 
  -5  15   3      301.44      309.33     16.20 o 
  -4  15   3       81.50       74.61      9.51 o 
  -3  15   3     1070.14     1061.17     25.87 o 
  -2  15   3      460.42      446.55     17.98 o 
  -1  15   3      474.04      463.19     16.86 o 
   0  15   3       12.60       18.12      4.56 o 
   1  15   3     1595.04     1560.85     35.13 o 
   2  15   3      241.20      212.05      9.73 o 
   3  15   3     1042.51     1029.79     21.84 o 
   4  15   3       79.88       81.44      7.85 o 
   5  15   3      744.20      818.99     41.07 o 
   6  15   3        3.77        5.24      7.97 o 
   7  15   3      244.45      234.23     27.85 o 
   8  15   3        3.34        9.35     20.26 o 
 -10  16   3      490.24      491.34     80.32 o 
  -9  16   3      282.11      262.13     23.17 o 
  -8  16   3      633.23      628.62     23.34 o 
  -7  16   3      123.50      125.41     16.75 o 
  -6  16   3     1704.41     1656.57     36.80 o 
  -5  16   3      231.97      241.45     15.02 o 
  -4  16   3      948.26      939.14     25.23 o 
  -3  16   3      446.66      457.60     18.07 o 
  -2  16   3     3186.56     3133.77     54.83 o 
  -1  16   3      168.27      164.18     12.10 o 
   0  16   3     2815.37     2653.43     48.27 o 
   1  16   3       62.14       81.82      8.37 o 
   2  16   3     1415.82     1453.68     47.63 o 
   3  16   3        1.88        5.66      5.67 o 
   4  16   3     1001.59      993.85     21.07 o 
   5  16   3       15.18       19.98     10.64 o 
   6  16   3      884.38      911.14     26.83 o 
   7  16   3       75.33       94.21     17.24 o 
   8  16   3      361.96      375.65     39.21 o 
 -10  17   3      104.02      103.63     27.58 o 
  -9  17   3       75.44      106.21     26.24 o 
  -8  17   3      169.81      201.46     20.16 o 
  -7  17   3       84.08       99.05     24.61 o 
  -6  17   3       34.97       23.73      9.99 o 
  -5  17   3       34.12       54.11     10.30 o 
  -4  17   3       51.45       20.35     14.84 o 
  -3  17   3        5.63        5.05      7.82 o 
  -2  17   3        8.32        9.83      9.02 o 
  -1  17   3        2.54        5.72      5.22 o 
   0  17   3       70.39       80.06     11.96 o 
   1  17   3        1.10        1.63      7.20 o 
   2  17   3       29.67       45.05      6.79 o 
   3  17   3      101.17      120.12      8.74 o 
   4  17   3       58.21       66.95     10.71 o 
   5  17   3        1.59       15.04     10.86 o 
   6  17   3      292.10      301.55     17.97 o 
   7  17   3        5.61       23.41     21.52 o 
 -10  18   3       49.87       45.63     25.46 o 
  -9  18   3      379.24      417.53     41.29 o 
  -8  18   3      992.22     1007.54     56.17 o 
  -7  18   3      156.38      155.74     18.68 o 
  -6  18   3      832.04      819.78     44.73 o 
  -5  18   3      190.41      182.15     30.13 o 
  -4  18   3     1999.68     1862.80     50.16 o 
  -3  18   3       93.21      119.57     24.75 o 
  -2  18   3     2063.82     2038.13     41.52 o 
  -1  18   3      109.75       96.53     10.95 o 
   0  18   3     1910.55     1960.53     38.00 o 
   1  18   3       76.95       90.24     20.57 o 
   2  18   3     2922.72     2947.64     60.28 o 
   3  18   3       34.02       50.37     15.15 o 
   4  18   3     1093.68     1088.32     53.11 o 
   5  18   3       15.16        0.20     10.64 o 
   6  18   3     2048.61     2166.07     59.06 o 
   7  18   3      174.86      227.08     22.04 o 
  -9  19   3      225.72      233.01     34.64 o 
  -8  19   3      171.02      151.13     29.57 o 
  -7  19   3      105.11      116.64     18.02 o 
  -6  19   3        6.55       -7.37     11.94 o 
  -5  19   3      778.99      736.90     64.60 o 
  -4  19   3       14.37       -0.58     12.31 o 
  -3  19   3      178.52      207.83     19.60 o 
  -2  19   3       17.10       19.00     11.85 o 
  -1  19   3      179.73      180.58     18.41 o 
   0  19   3      168.98      165.56     16.78 o 
   1  19   3        8.03        0.96     10.99 o 
   2  19   3       98.78      116.14     27.32 o 
   3  19   3      465.09      415.76     24.57 o 
   4  19   3       86.25       80.00     21.80 o 
   5  19   3       10.16        7.05     18.42 o 
   6  19   3      188.24      181.79     39.79 o 
   7  19   3       70.88       86.54     23.93 o 
  -8  20   3      385.00      404.53     41.17 o 
  -7  20   3      111.58      131.67     18.63 o 
  -6  20   3      551.11      543.88     42.74 o 
  -5  20   3      123.87      142.99     26.55 o 
  -4  20   3     1289.01     1263.57     41.33 o 
  -3  20   3      214.20      222.88     23.90 o 
  -2  20   3     1605.50     1570.30     46.66 o 
  -1  20   3      182.11      185.77     19.34 o 
   0  20   3      660.18      626.21     27.85 o 
   1  20   3        4.64        4.03     16.54 o 
   2  20   3      983.06      893.60     48.28 o 
   3  20   3       27.08       17.49     18.24 o 
   4  20   3      133.60      139.16     15.91 o 
   5  20   3       39.24      115.50     26.14 o 
   6  20   3      375.97      390.31     38.54 o 
  -8  21   3       69.19       73.40     25.39 o 
  -7  21   3      302.22      265.46     35.71 o 
  -6  21   3       86.91      103.66     18.23 o 
  -5  21   3      452.23      492.36     30.07 o 
  -4  21   3      108.94       97.84     25.09 o 
  -3  21   3      776.35      771.02     33.43 o 
  -2  21   3        1.62       21.03     13.63 o 
  -1  21   3      918.70      901.40     34.94 o 
   0  21   3        0.40      -13.56     17.14 o 
   1  21   3      857.20      850.42     48.19 o 
   2  21   3       20.95       34.05     18.87 o 
   3  21   3      576.37      513.44     42.40 o 
   4  21   3       18.27       55.08     22.68 o 
   5  21   3      501.02      477.26     43.07 o 
   6  21   3        4.75       -8.34     19.41 o 
  -7  22   3        1.76        1.60     21.81 o 
  -6  22   3      403.14      445.37     29.79 o 
  -5  22   3        9.30       13.69     19.71 o 
  -4  22   3      171.41      176.48     20.82 o 
  -3  22   3        1.67       11.81     14.01 o 
  -2  22   3       94.72       87.09     17.33 o 
  -1  22   3        1.13       12.28     17.95 o 
   0  22   3      101.77       63.37     21.70 o 
   1  22   3      221.13      308.81     34.33 o 
   2  22   3        4.47       29.42     19.61 o 
   3  22   3       20.72       58.61     23.65 o 
   4  22   3      233.95      284.43     35.53 o 
   5  22   3        0.42      -12.27     20.12 o 
  -6  23   3       11.94       -0.92     15.19 o 
  -5  23   3      393.83      424.96     29.62 o 
  -4  23   3      164.43      268.92     28.75 o 
  -3  23   3      736.42      800.83     35.65 o 
  -2  23   3       26.39       52.46     15.95 o 
  -1  23   3      846.73      848.24     49.06 o 
   0  23   3       15.17       43.59     21.95 o 
   1  23   3     1527.86     1571.19     69.19 o 
   2  23   3      160.85      209.89     31.93 o 
   3  23   3     1145.13     1113.55     58.02 o 
   4  23   3        2.52       20.03     20.17 o 
  -5  24   3       14.03       20.15     15.89 o 
  -4  24   3        1.53        7.59     15.29 o 
  -3  24   3       21.22       30.93     15.92 o 
  -2  24   3       36.99       45.40     16.45 o 
  -1  24   3       39.00       61.94     23.65 o 
   0  24   3       42.83        4.27     19.56 o 
   1  24   3       18.62       29.94     21.28 o 
   2  24   3        6.15       26.00     22.08 o 
   3  24   3       59.18       41.21     24.15 o 
  -4  25   3      155.01      134.70     21.63 o 
  -3  25   3      340.83      323.25     27.56 o 
  -2  25   3       11.50       47.20     23.64 o 
  -1  25   3      940.85     1028.37     57.83 o 
   0  25   3        2.85       16.41     21.59 o 
   1  25   3      605.77      637.09     47.50 o 
 -13   0   4        3.45      -18.79     18.79 o 
 -12   0   4      639.77      601.69     29.90 o 
 -11   0   4       16.80       27.09     13.39 o 
 -10   0   4     1716.22     1725.97     48.26 o 
  -9   0   4      538.91      459.00     23.35 o 
  -8   0   4     3593.06     3487.71     66.15 o 
  -7   0   4      851.22      791.39     21.09 o 
  -6   0   4     2751.50     2732.78     47.37 o 
  -5   0   4     3252.36     3318.52     40.50 o 
  -4   0   4     6249.01     6424.90     64.84 o 
  -3   0   4      644.64      750.28     14.35 o 
  -2   0   4    10787.20    11100.87    133.21 o 
  -1   0   4     5510.68     5651.60     63.19 o 
   0   0   4     6150.19     6115.83     61.02 o 
   1   0   4      795.54      694.39     19.82 o 
   2   0   4     2101.67     2105.42     42.18 o 
   3   0   4     2748.70     2680.64     53.16 o 
   4   0   4      415.82      435.08     17.86 o 
   5   0   4     2405.17     2210.40     49.71 o 
   6   0   4       75.80       99.66     13.00 o 
   7   0   4     1144.29     1054.97     33.72 o 
   8   0   4        9.56       25.44     19.41 o 
   9   0   4      908.78      898.97     35.48 o 
  10   0   4        2.54       -5.87     14.72 o 
 -13   1   4        5.74       -1.60     11.89 o 
 -12   1   4        0.90       -5.39      9.06 o 
 -11   1   4      120.63      136.54     13.24 o 
 -10   1   4       25.96       26.80      8.58 o 
  -9   1   4       35.63       28.19      8.07 o 
  -8   1   4      160.68      159.10     11.00 o 
  -7   1   4      122.50      129.11      8.79 o 
  -6   1   4      257.73      261.87      9.54 o 
  -5   1   4      155.09      166.92      4.60 o 
  -4   1   4       94.64       90.76      2.72 o 
  -3   1   4     2010.39     2185.05     19.94 o 
  -2   1   4     1525.44     1630.65     16.97 o 
  -1   1   4      362.46      390.72      5.71 o 
   0   1   4        5.44        3.32      1.43 o 
   1   1   4      108.69      100.44      3.55 o 
   2   1   4     3104.59     3143.94     41.51 o 
   3   1   4       35.25       34.85      4.85 o 
   4   1   4      493.18      449.74     12.86 o 
   5   1   4        5.82        1.28      5.28 o 
   6   1   4       72.70       76.49     12.79 o 
   7   1   4        1.00       -2.06      7.01 o 
   8   1   4       31.40       19.67      8.73 o 
   9   1   4       30.95       20.55     11.16 o 
  10   1   4        5.56        8.21     10.39 o 
 -13   2   4       43.72       49.14     13.98 o 
 -12   2   4      236.82      239.11     15.89 o 
 -11   2   4        3.23        6.29      8.64 o 
 -10   2   4      806.77      816.49     22.33 o 
  -9   2   4      225.67      201.71     12.29 o 
  -8   2   4      424.55      444.95     12.05 o 
  -7   2   4      631.06      631.90     14.59 o 
  -6   2   4     3587.60     3520.53     44.79 o 
  -5   2   4      979.19     1005.98     13.71 o 
  -4   2   4     1450.04     1414.96     16.77 o 
  -3   2   4     5270.15     5198.59     45.41 o 
  -2   2   4     4044.34     4153.29     36.74 o 
  -1   2   4     2502.27     2498.89     22.09 o 
   0   2   4      607.41      588.45      6.78 o 
   1   2   4     2666.01     2627.96     24.56 o 
   2   2   4      784.28      788.21     12.21 o 
   3   2   4     1814.04     1771.04     27.47 o 
   4   2   4      396.46      383.39     14.40 o 
   5   2   4     1261.97     1205.80     23.58 o 
   6   2   4      770.40      712.01     18.74 o 
   7   2   4     1620.03     1580.93     30.66 o 
   8   2   4       22.64       31.51     10.37 o 
   9   2   4      768.27      730.97     22.69 o 
  10   2   4       89.57       68.07     19.34 o 
 -13   3   4      253.55      248.10     35.51 o 
 -12   3   4      114.51      112.57     12.77 o 
 -11   3   4      232.12      241.49     15.85 o 
 -10   3   4      601.46      610.44     19.49 o 
  -9   3   4      709.33      664.16     19.10 o 
  -8   3   4        8.01        3.01      5.21 o 
  -7   3   4      815.16      809.72     20.01 o 
  -6   3   4      823.60      803.50     15.71 o 
  -5   3   4     1865.65     1903.19     23.92 o 
  -4   3   4     1658.27     1688.26     17.51 o 
  -3   3   4      337.20      303.51      6.37 o 
  -2   3   4     2936.38     2930.80     25.04 o 
  -1   3   4      104.52       87.63      3.44 o 
   0   3   4     2701.03     2699.53     23.39 o 
   1   3   4      235.83      228.51      6.10 o 
   2   3   4     1384.20     1366.84     17.67 o 
   3   3   4      581.20      534.81     14.50 o 
   4   3   4     1723.10     1660.08     27.67 o 
   5   3   4       34.41       48.98      6.91 o 
   6   3   4      639.70      623.42     17.69 o 
   7   3   4      129.07      129.61     10.96 o 
   8   3   4      482.21      433.65     18.47 o 
   9   3   4        8.53       11.75      9.32 o 
  10   3   4      459.83      489.86     25.02 o 
 -13   4   4       37.82       33.89     13.77 o 
 -12   4   4      176.76      157.68     15.61 o 
 -11   4   4       48.10       44.07     12.84 o 
 -10   4   4      127.91      142.44     11.85 o 
  -9   4   4      627.98      637.41     18.73 o 
  -8   4   4      287.31      284.62     11.79 o 
  -7   4   4       44.04       33.36      5.64 o 
  -6   4   4      182.05      172.94      8.21 o 
  -5   4   4     1442.26     1472.01     21.71 o 
  -4   4   4      314.89      327.01      6.14 o 
  -3   4   4      496.23      520.94      7.53 o 
  -2   4   4       57.17       50.58      2.89 o 
  -1   4   4      291.59      282.99      5.81 o 
   0   4   4      205.40      179.76      5.71 o 
   1   4   4      794.88      801.55     10.03 o 
   2   4   4      510.89      519.69      9.71 o 
   3   4   4     1034.42     1027.19     19.42 o 
   4   4   4       50.89       49.71      6.30 o 
   5   4   4      442.31      453.81     18.42 o 
   6   4   4        6.71       10.49      6.50 o 
   7   4   4      219.13      185.16     12.19 o 
   8   4   4       26.70       25.06      9.07 o 
   9   4   4       25.12       34.51     10.15 o 
  10   4   4        0.67        9.06     10.25 o 
 -13   5   4      389.42      388.89     46.72 o 
 -12   5   4        7.54       13.25     11.59 o 
 -11   5   4      765.03      758.64     22.97 o 
 -10   5   4      194.91      171.53     12.56 o 
  -9   5   4     1255.93     1242.02     39.59 o 
  -8   5   4      213.64      209.58     10.44 o 
  -7   5   4     2323.24     2305.12     33.35 o 
  -6   5   4     1065.99      986.02     17.93 o 
  -5   5   4     1289.51     1295.72     17.13 o 
  -4   5   4     1060.15     1008.33     13.33 o 
  -3   5   4     1836.17     1847.53     19.45 o 
  -2   5   4     3560.98     3615.62     32.67 o 
  -1   5   4     3781.92     3836.84     34.60 o 
   0   5   4     4695.06     4718.76     45.31 o 
   1   5   4      561.59      578.80      8.62 o 
   2   5   4     4858.75     4790.64     50.27 o 
   3   5   4     2732.04     2668.18     33.83 o 
   4   5   4     3070.18     2971.25     53.44 o 
   5   5   4       42.30       50.12      7.30 o 
   6   5   4     1897.80     1911.16     40.59 o 
   7   5   4      366.54      364.16     17.01 o 
   8   5   4      878.22      886.38     45.33 o 
   9   5   4        6.91        2.64      9.07 o 
  10   5   4      576.17      596.11     44.49 o 
 -13   6   4        1.67       -6.67     14.70 o 
 -12   6   4        3.12       -2.22     12.48 o 
 -11   6   4      106.34      110.36     18.40 o 
 -10   6   4       12.88       18.11      8.52 o 
  -9   6   4       80.88       75.82      8.41 o 
  -8   6   4       53.85       50.55      6.17 o 
  -7   6   4        0.96        2.92      4.22 o 
  -6   6   4        2.90       11.73      4.37 o 
  -5   6   4        1.72        1.86      3.95 o 
  -4   6   4      373.16      385.69      9.10 o 
  -3   6   4        8.06        7.82      1.83 o 
  -2   6   4      211.04      244.20      6.09 o 
  -1   6   4      520.37      547.57      9.70 o 
   0   6   4      247.61      252.68      6.06 o 
   1   6   4       67.69       80.03      4.12 o 
   2   6   4       29.67       29.85      4.19 o 
   3   6   4      204.27      201.92      8.26 o 
   4   6   4       18.25       24.00      6.13 o 
   5   6   4       10.65       14.02      6.24 o 
   6   6   4      127.99      122.09     14.24 o 
   7   6   4       29.52       30.31      8.68 o 
   8   6   4        2.01       10.23      8.71 o 
   9   6   4       25.54       35.78      9.30 o 
  10   6   4        8.32       14.64     22.02 o 
 -13   7   4      127.86      145.07     34.31 o 
 -12   7   4        3.28        0.33     11.40 o 
 -11   7   4      839.66      883.41     24.94 o 
 -10   7   4       50.84       48.21      9.47 o 
  -9   7   4     1767.00     1747.92     37.63 o 
  -8   7   4      470.65      455.20     15.47 o 
  -7   7   4     1242.55     1255.46     25.88 o 
  -6   7   4      506.13      510.35     14.24 o 
  -5   7   4     2527.94     2511.62     41.64 o 
  -4   7   4     1090.17     1086.06     17.47 o 
  -3   7   4     1994.78     2001.08     24.14 o 
  -2   7   4     2134.50     2203.77     34.74 o 
  -1   7   4     3306.79     3375.18     33.92 o 
   0   7   4     3647.52     3776.91     37.67 o 
   1   7   4     1793.10     1785.35     20.66 o 
   2   7   4     3473.77     3385.14     40.93 o 
   3   7   4      775.14      786.03     15.10 o 
   4   7   4     1712.15     1811.08     30.61 o 
   5   7   4      752.97      743.02     23.88 o 
   6   7   4     1409.60     1414.28     28.21 o 
   7   7   4      260.74      256.49     14.11 o 
   8   7   4     1139.14     1194.28     34.27 o 
   9   7   4       15.98       22.20     10.18 o 
 -12   8   4      394.23      385.30     23.49 o 
 -11   8   4       47.14       45.13     10.67 o 
 -10   8   4       93.07       88.90     10.69 o 
  -9   8   4      343.78      320.28     23.63 o 
  -8   8   4      747.55      717.89     19.28 o 
  -7   8   4      281.42      285.62     12.54 o 
  -6   8   4      651.59      639.89     16.11 o 
  -5   8   4     1336.71     1313.56     23.42 o 
  -4   8   4      789.11      778.49     19.95 o 
  -3   8   4       63.64       59.05      5.70 o 
  -2   8   4     1476.01     1491.29     21.15 o 
  -1   8   4      440.58      442.71     13.54 o 
   0   8   4      256.66      224.73     10.75 o 
   1   8   4       56.17       56.18      5.02 o 
   2   8   4      463.33      468.13     13.24 o 
   3   8   4      323.34      324.72     10.59 o 
   4   8   4        3.72        1.73      4.60 o 
   5   8   4      467.43      470.01     15.70 o 
   6   8   4       19.69       22.82      7.65 o 
   7   8   4       74.63       58.02      9.65 o 
   8   8   4       58.33       51.20     10.62 o 
   9   8   4      155.29      174.51     21.11 o 
 -12   9   4      136.26      118.42     28.97 o 
 -11   9   4      525.39      533.47     26.95 o 
 -10   9   4      133.66      139.02     13.97 o 
  -9   9   4      483.93      420.23     19.77 o 
  -8   9   4      211.49      201.83     21.42 o 
  -7   9   4     1501.45     1486.25     32.58 o 
  -6   9   4      556.41      549.43     18.11 o 
  -5   9   4     1214.17     1185.78     26.79 o 
  -4   9   4      566.58      597.05     22.58 o 
  -3   9   4     2163.16     2215.78     34.15 o 
  -2   9   4      382.05      347.35     12.55 o 
  -1   9   4      708.32      703.17     19.22 o 
   0   9   4     1298.18     1286.66     17.74 o 
   1   9   4      398.53      411.59     13.15 o 
   2   9   4       31.85       28.58      5.02 o 
   3   9   4       77.40       87.10      6.69 o 
   4   9   4      810.57      806.88     27.66 o 
   5   9   4      218.19      232.48     12.39 o 
   6   9   4       31.39       27.35      9.42 o 
   7   9   4        2.76        3.95      8.13 o 
   8   9   4      553.16      554.79     31.05 o 
   9   9   4        4.98       -7.04     14.26 o 
 -12  10   4      119.94      137.19     20.86 o 
 -11  10   4       82.74       61.31     18.70 o 
 -10  10   4      422.93      422.01     20.95 o 
  -9  10   4       44.56       44.85     10.46 o 
  -8  10   4       75.52       78.37     10.69 o 
  -7  10   4      430.88      444.74     17.59 o 
  -6  10   4     2408.43     2435.69     45.34 o 
  -5  10   4     1184.75     1173.88     28.98 o 
  -4  10   4      907.41      904.10     22.57 o 
  -3  10   4     3162.72     3205.75     45.64 o 
  -2  10   4     1114.29     1110.72     26.59 o 
  -1  10   4     2767.43     2743.32     35.09 o 
   0  10   4      594.81      579.73     12.57 o 
   1  10   4     1685.68     1672.08     24.84 o 
   2  10   4      643.38      624.17     15.94 o 
   3  10   4     2963.97     2903.57     38.26 o 
   4  10   4      239.01      252.78     11.12 o 
   5  10   4     1778.19     1796.18     50.95 o 
   6  10   4      283.31      295.84     14.81 o 
   7  10   4     1045.17     1054.34     39.57 o 
   8  10   4       38.08       39.99     10.43 o 
   9  10   4     1071.76     1132.77    106.91 o 
 -12  11   4        1.42      -14.26     14.26 o 
 -11  11   4       48.71       35.76     15.51 o 
 -10  11   4        0.28       10.61     10.41 o 
  -9  11   4       77.47       78.84     11.94 o 
  -8  11   4      147.28      148.99     26.39 o 
  -7  11   4       51.35       65.81     10.08 o 
  -6  11   4       82.05       73.58      9.75 o 
  -5  11   4       36.16       39.01     10.06 o 
  -4  11   4      281.82      283.66     14.64 o 
  -3  11   4       11.64       17.18      6.88 o 
  -2  11   4       19.46       16.68      5.26 o 
  -1  11   4       68.87       67.08      6.00 o 
   0  11   4       11.22       12.19      4.45 o 
   1  11   4       35.39       38.12      5.40 o 
   2  11   4      160.10      144.33      9.16 o 
   3  11   4       57.40       71.99      6.86 o 
   4  11   4      327.89      334.94     18.81 o 
   5  11   4      109.27       80.56      9.22 o 
   6  11   4       19.04       18.99      8.20 o 
   7  11   4        5.56       -0.70      8.37 o 
   8  11   4        4.25        3.22     10.92 o 
   9  11   4       72.21      111.97     26.29 o 
 -12  12   4      211.54      203.25     31.28 o 
 -11  12   4        3.82      -12.27     16.22 o 
 -10  12   4      911.57      926.75     28.83 o 
  -9  12   4      655.66      685.89     31.10 o 
  -8  12   4     1132.91     1094.83     29.53 o 
  -7  12   4      192.27      207.69     14.02 o 
  -6  12   4     1036.41     1062.31     28.86 o 
  -5  12   4     1671.15     1694.15     35.42 o 
  -4  12   4     2091.30     2097.94     40.13 o 
  -3  12   4      536.88      526.89     21.53 o 
  -2  12   4     1423.76     1396.99     39.78 o 
  -1  12   4     1972.57     1999.72     32.11 o 
   0  12   4     2002.97     1899.54     27.49 o 
   1  12   4     2089.48     2107.73     30.23 o 
   2  12   4      868.44      827.77     19.25 o 
   3  12   4     3019.17     3008.45     45.71 o 
   4  12   4       82.75       90.02      8.04 o 
   5  12   4     1426.03     1475.57     29.41 o 
   6  12   4       32.46       26.16      8.31 o 
   7  12   4     1584.60     1615.17     33.47 o 
   8  12   4        2.14       -2.04     13.34 o 
 -11  13   4      188.31      178.69     27.46 o 
 -10  13   4        5.53        2.18     10.87 o 
  -9  13   4      231.48      242.63     18.89 o 
  -8  13   4       31.43       32.97     10.68 o 
  -7  13   4      110.97      115.94     12.30 o 
  -6  13   4      344.11      340.29     21.22 o 
  -5  13   4        4.28        1.84      6.98 o 
  -4  13   4      131.93      143.57     18.86 o 
  -3  13   4        5.76        2.11      6.40 o 
  -2  13   4      423.92      430.34     13.99 o 
  -1  13   4      812.46      825.50     18.48 o 
   0  13   4      250.92      266.15     12.30 o 
   1  13   4        2.71        6.77      5.23 o 
   2  13   4      428.21      412.22     14.60 o 
   3  13   4      492.50      477.31     15.94 o 
   4  13   4      168.46      173.74     10.78 o 
   5  13   4       52.75       52.21      7.92 o 
   6  13   4        8.45        6.95      8.41 o 
   7  13   4       32.64       35.07     11.79 o 
   8  13   4        2.74       11.91     14.42 o 
 -11  14   4       27.70       23.21     15.79 o 
 -10  14   4      348.31      377.62     27.48 o 
  -9  14   4       32.97       33.16     11.40 o 
  -8  14   4      372.05      374.95     26.59 o 
  -7  14   4      356.70      313.42     17.79 o 
  -6  14   4     1132.57     1152.37     35.12 o 
  -5  14   4      355.57      339.36     17.15 o 
  -4  14   4       46.23       52.57     10.89 o 
  -3  14   4     1041.12     1079.50     26.67 o 
  -2  14   4     1952.90     1865.39     37.35 o 
  -1  14   4     2382.45     2371.39     37.80 o 
   0  14   4       11.87       10.35      5.55 o 
   1  14   4     1405.83     1346.39     25.95 o 
   2  14   4      364.66      368.79     14.68 o 
   3  14   4      884.36      883.06     21.74 o 
   4  14   4      410.08      403.67     18.13 o 
   5  14   4      655.24      630.26     17.48 o 
   6  14   4      159.91      143.95     12.59 o 
   7  14   4      652.76      748.16     26.88 o 
   8  14   4       58.82       83.21     17.45 o 
 -11  15   4      303.69      353.96     28.19 o 
 -10  15   4      114.20      115.62     43.69 o 
  -9  15   4      554.69      570.46     23.34 o 
  -8  15   4      120.48      131.03     14.07 o 
  -7  15   4      935.04      916.65     35.92 o 
  -6  15   4       19.29       17.87      8.98 o 
  -5  15   4      963.46     1008.50     27.39 o 
  -4  15   4     1460.75     1409.04     32.57 o 
  -3  15   4     1346.34     1344.26     31.28 o 
  -2  15   4      236.08      247.64     18.51 o 
  -1  15   4      120.09      125.75     11.12 o 
   0  15   4     1021.42      974.33     21.32 o 
   1  15   4      947.36      840.29     20.38 o 
   2  15   4      403.52      390.98     15.51 o 
   3  15   4      212.89      250.47     13.43 o 
   4  15   4      277.87      307.12     15.33 o 
   5  15   4      173.93      156.51     12.39 o 
   6  15   4      311.64      316.26     19.37 o 
   7  15   4      161.61      182.82     45.27 o 
   8  15   4      195.22      193.66     30.92 o 
 -10  16   4      402.21      419.89     29.23 o 
  -9  16   4      146.12      141.69     15.39 o 
  -8  16   4      135.91      145.37     16.23 o 
  -7  16   4       19.20       33.81     10.53 o 
  -6  16   4       32.93       37.40     10.12 o 
  -5  16   4      202.76      216.59     33.81 o 
  -4  16   4       94.01       99.06     15.54 o 
  -3  16   4        4.09        6.12     10.44 o 
  -2  16   4        8.28        9.16      9.74 o 
  -1  16   4      438.95      405.11     21.48 o 
   0  16   4      180.54      198.46     11.49 o 
   1  16   4      214.08      190.63     11.67 o 
   2  16   4       59.78       62.49      8.99 o 
   3  16   4      229.56      227.26     13.45 o 
   4  16   4       16.70        6.33      8.31 o 
   5  16   4       11.54        7.98      8.82 o 
   6  16   4       46.98       37.77     15.34 o 
   7  16   4       28.68       35.91     22.89 o 
 -10  17   4       33.43       32.69     16.47 o 
  -9  17   4      231.25      242.28     18.61 o 
  -8  17   4      221.25      211.67     19.56 o 
  -7  17   4     1257.61     1336.32     34.41 o 
  -6  17   4      188.47      224.82     16.36 o 
  -5  17   4     1148.35     1145.36     32.88 o 
  -4  17   4      788.05      755.86     24.45 o 
  -3  17   4     1190.71     1142.40     29.45 o 
  -2  17   4      700.63      744.14     24.09 o 
  -1  17   4     1202.91     1153.68     35.06 o 
   0  17   4      872.46      897.57     21.37 o 
   1  17   4      920.53      881.54     24.55 o 
   2  17   4      986.64      960.73     26.01 o 
   3  17   4      440.49      415.42     21.57 o 
   4  17   4     1773.71     1913.49     36.65 o 
   5  17   4       63.94       72.60     13.04 o 
   6  17   4      366.24      402.63     42.35 o 
  -9  18   4        9.44      -14.74     20.99 o 
  -8  18   4        3.96       -2.28     10.56 o 
  -7  18   4       39.32       54.25     13.37 o 
  -6  18   4       95.40       89.95     13.15 o 
  -5  18   4       67.56       72.25     17.85 o 
  -4  18   4        5.17       -3.37      9.06 o 
  -3  18   4        1.90        6.50      8.93 o 
  -2  18   4       46.35       48.47     10.24 o 
  -1  18   4       39.91       37.98     16.30 o 
   0  18   4        3.67       12.84      8.85 o 
   1  18   4      145.51      134.68     17.44 o 
   2  18   4        0.79        4.02      9.15 o 
   3  18   4        0.37       -7.96      7.96 o 
   4  18   4        6.13        2.70      8.77 o 
   5  18   4      135.81      143.49     19.95 o 
   6  18   4        4.89        5.41     19.81 o 
  -9  19   4      126.23      127.81     30.02 o 
  -8  19   4       62.94       51.56     16.79 o 
  -7  19   4      361.73      360.04     26.53 o 
  -6  19   4      655.55      634.02     31.48 o 
  -5  19   4      389.28      389.34     26.46 o 
  -4  19   4      632.61      655.39     24.09 o 
  -3  19   4      608.30      642.55     23.36 o 
  -2  19   4      717.07      697.09     28.29 o 
  -1  19   4      420.35      397.93     23.61 o 
   0  19   4     1446.31     1480.10     60.82 o 
   1  19   4      276.03      308.31     21.88 o 
   2  19   4      480.96      435.81     20.80 o 
   3  19   4      170.54      176.64     13.39 o 
   4  19   4     1713.95     1825.35     43.01 o 
   5  19   4       36.90       55.86     16.85 o 
   6  19   4      508.32      587.13     50.83 o 
  -8  20   4      154.30      154.59     21.67 o 
  -7  20   4      231.61      275.30     48.35 o 
  -6  20   4      251.80      265.97     31.29 o 
  -5  20   4      112.41      104.52     17.40 o 
  -4  20   4      312.16      311.06     44.15 o 
  -3  20   4      114.45       84.10     16.64 o 
  -2  20   4      122.06      135.19     18.48 o 
  -1  20   4      217.19      223.15     19.56 o 
   0  20   4      453.63      483.15     69.10 o 
   1  20   4       99.75       91.03     15.29 o 
   2  20   4        5.69        0.97     11.13 o 
   3  20   4      242.29      252.35     17.21 o 
   4  20   4       70.86       78.53     17.10 o 
   5  20   4       19.78       42.32     21.02 o 
  -8  21   4      305.86      271.09     37.34 o 
  -7  21   4       86.79       64.45     17.55 o 
  -6  21   4      106.68      104.79     19.08 o 
  -5  21   4      151.46      149.82     20.58 o 
  -4  21   4      358.73      439.02     45.03 o 
  -3  21   4      264.43      301.96     25.07 o 
  -2  21   4      132.67      147.82     25.68 o 
  -1  21   4      114.75       76.13     15.26 o 
   0  21   4      228.03      252.49     21.60 o 
   1  21   4        4.72       -8.10     12.16 o 
   2  21   4      126.04      140.73     18.12 o 
   3  21   4       20.43       27.35     20.93 o 
   4  21   4       59.57       35.23     21.61 o 
  -7  22   4       58.45       69.04     18.74 o 
  -6  22   4      674.51      777.85    102.06 o 
  -5  22   4      174.90      180.47     30.50 o 
  -4  22   4      227.30      205.52     22.65 o 
  -3  22   4      400.66      412.68     38.80 o 
  -2  22   4      672.93      827.62     49.93 o 
  -1  22   4      830.42      811.61     49.06 o 
   0  22   4      133.66      129.68     17.38 o 
   1  22   4      569.92      580.08     44.83 o 
   2  22   4      465.10      534.36     45.25 o 
   3  22   4      563.04      524.85     44.65 o 
   4  22   4      244.54      280.76     35.41 o 
  -6  23   4      103.85      114.91     20.50 o 
  -5  23   4       25.34       20.49     16.25 o 
  -4  23   4        0.73       -4.01     14.57 o 
  -3  23   4       15.39       46.17     20.07 o 
  -2  23   4       35.60       58.97     23.24 o 
  -1  23   4       40.93       56.50     16.02 o 
   0  23   4        9.07       15.36     22.05 o 
   1  23   4       72.74       57.05     23.94 o 
   2  23   4       63.77       89.85     26.03 o 
   3  23   4       29.93       57.32     24.90 o 
  -4  24   4      479.10      536.48     55.67 o 
  -3  24   4      108.66       82.92     26.04 o 
  -2  24   4      383.63      376.00     40.30 o 
  -1  24   4      332.00      336.77     38.87 o 
   0  24   4      385.89      420.94     40.95 o 
   1  24   4      351.64      345.09     39.12 o 
 -13   1   5       44.31       54.55     12.40 o 
 -12   1   5      503.34      513.81     25.04 o 
 -11   1   5        2.44       18.20      9.49 o 
 -10   1   5      464.94      463.68     17.98 o 
  -9   1   5       22.84       25.88      8.13 o 
  -8   1   5     2033.21     2038.19     35.48 o 
  -7   1   5        1.83       -1.20      4.30 o 
  -6   1   5     1931.50     1923.10     30.07 o 
  -5   1   5       27.66       28.88      3.50 o 
  -4   1   5     7363.26     7518.03     71.19 o 
  -3   1   5      236.87      223.30      5.77 o 
  -2   1   5     1998.98     1924.07     20.18 o 
  -1   1   5      164.23      147.85      4.82 o 
   0   1   5     4782.48     4852.40     40.05 o 
   1   1   5      762.81      705.99     13.41 o 
   2   1   5     2101.00     2040.94     30.10 o 
   3   1   5     1360.52     1334.80     23.36 o 
   4   1   5     1674.80     1625.88     28.13 o 
   5   1   5     1239.62     1174.35     24.12 o 
   6   1   5      814.75      766.54     31.62 o 
   7   1   5      748.63      769.01     29.54 o 
   8   1   5      671.20      730.30     31.89 o 
   9   1   5      293.36      330.72     17.94 o 
 -13   2   5      281.78      271.61     20.35 o 
 -12   2   5       44.27        8.41     12.42 o 
 -11   2   5      170.30      172.25     20.56 o 
 -10   2   5        7.64        0.22      7.81 o 
  -9   2   5      592.67      593.68     18.55 o 
  -8   2   5        3.25       11.24      6.64 o 
  -7   2   5      670.38      627.79     13.62 o 
  -6   2   5       85.06       87.46      6.26 o 
  -5   2   5       46.36       39.98      3.75 o 
  -4   2   5        5.86        9.03      1.97 o 
  -3   2   5     1579.91     1580.39     17.60 o 
  -2   2   5       15.45       16.92      2.75 o 
  -1   2   5     1378.86     1358.75     14.60 o 
   0   2   5      656.62      679.30      8.27 o 
   1   2   5      558.72      568.52     10.87 o 
   2   2   5      100.09       92.27      6.40 o 
   3   2   5      550.19      509.78     16.21 o 
   4   2   5       17.84       11.11      5.79 o 
   5   2   5       57.05       60.86      7.96 o 
   6   2   5       84.41       88.70      9.68 o 
   7   2   5      192.86      195.68     13.29 o 
   8   2   5       30.32       23.28      9.78 o 
   9   2   5        2.93       10.05     10.33 o 
 -13   3   5       33.28       35.57     11.71 o 
 -12   3   5      228.52      216.99     16.01 o 
 -11   3   5        9.45       21.08      9.28 o 
 -10   3   5      172.33      162.98     12.59 o 
  -9   3   5       40.54       39.89      8.82 o 
  -8   3   5     1278.17     1233.93     26.77 o 
  -7   3   5      241.10      227.93      9.41 o 
  -6   3   5     1521.67     1466.26     23.66 o 
  -5   3   5      190.32      207.02      8.62 o 
  -4   3   5     1325.28     1321.75     16.24 o 
  -3   3   5      343.29      339.46      6.76 o 
  -2   3   5     2075.23     2112.35     20.92 o 
  -1   3   5      650.29      653.45      8.10 o 
   0   3   5     1059.32     1070.53     13.01 o 
   1   3   5      217.37      227.95      7.66 o 
   2   3   5      672.27      616.47     14.48 o 
   3   3   5      256.05      244.94     10.31 o 
   4   3   5     1726.92     1671.69     36.63 o 
   5   3   5      270.66      246.51     12.39 o 
   6   3   5      180.61      168.62     11.58 o 
   7   3   5      240.49      251.33     20.82 o 
   8   3   5      388.40      379.62     18.18 o 
   9   3   5       76.44       70.38     15.90 o 
 -13   4   5      135.12      131.42     21.08 o 
 -12   4   5        3.70       -0.46      9.65 o 
 -11   4   5     1202.89     1112.13     28.27 o 
 -10   4   5      667.87      667.96     20.70 o 
  -9   4   5     1244.42     1193.72     26.96 o 
  -8   4   5       22.07       32.15      7.34 o 
  -7   4   5     1994.54     2007.52     34.01 o 
  -6   4   5      311.13      308.05     12.49 o 
  -5   4   5     2533.82     2432.86     33.26 o 
  -4   4   5       51.29       45.63      3.61 o 
  -3   4   5     2298.48     2242.50     23.59 o 
  -2   4   5       94.00      103.28      3.59 o 
  -1   4   5     1317.67     1337.05     14.44 o 
   0   4   5       62.47       62.29      4.43 o 
   1   4   5     3373.35     3322.95     36.10 o 
   2   4   5      121.99      125.09     12.19 o 
   3   4   5      411.79      427.22     12.83 o 
   4   4   5      119.24      117.24      8.75 o 
   5   4   5     1935.52     1901.47     33.29 o 
   6   4   5      263.65      242.18     13.45 o 
   7   4   5       39.69       42.07      9.33 o 
   8   4   5      568.79      487.07     20.21 o 
   9   4   5       55.97       40.69     11.09 o 
 -13   5   5        0.18      -14.03     14.03 o 
 -12   5   5       78.55       89.36     12.68 o 
 -11   5   5       16.24       17.88      8.40 o 
 -10   5   5      520.14      492.67     21.35 o 
  -9   5   5       43.89       38.94     10.51 o 
  -8   5   5       94.18      110.95      9.46 o 
  -7   5   5       34.62       34.02      6.02 o 
  -6   5   5       35.25       40.09      4.97 o 
  -5   5   5      392.50      395.55     10.96 o 
  -4   5   5       88.56       93.53      5.93 o 
  -3   5   5      120.12      127.38      6.00 o 
  -2   5   5       63.13       70.97      3.38 o 
  -1   5   5       75.84       73.05      3.52 o 
   0   5   5      431.26      440.26     14.95 o 
   1   5   5      153.03      149.67      6.00 o 
   2   5   5       58.34       56.20      7.11 o 
   3   5   5        1.50        1.67      4.86 o 
   4   5   5      140.62      126.81      9.25 o 
   5   5   5        5.86        7.72      6.70 o 
   6   5   5       35.89       26.59      8.09 o 
   7   5   5        2.42       -8.06      8.06 o 
   8   5   5       98.42       99.09     12.18 o 
   9   5   5       40.75       50.30     13.29 o 
 -13   6   5      449.05      401.76     31.82 o 
 -12   6   5       56.89       47.78     11.46 o 
 -11   6   5      436.17      426.75     21.70 o 
 -10   6   5        1.38        2.95      8.15 o 
  -9   6   5      830.55      809.14     21.89 o 
  -8   6   5       24.86       21.57      7.34 o 
  -7   6   5     1148.48     1121.58     20.95 o 
  -6   6   5        5.98        5.02      5.03 o 
  -5   6   5     2290.60     2242.16     51.24 o 
  -4   6   5       12.65       20.23      4.25 o 
  -3   6   5     3833.18     3814.99     48.88 o 
  -2   6   5      964.90      979.49     12.91 o 
  -1   6   5     6072.22     6028.30     61.09 o 
   0   6   5      322.83      302.37      7.97 o 
   1   6   5     3951.63     3976.65     42.71 o 
   2   6   5     1862.75     1887.32     28.29 o 
   3   6   5     3974.29     3855.88     53.11 o 
   4   6   5      274.87      260.04     12.22 o 
   5   6   5      843.76      824.39     21.00 o 
   6   6   5      642.73      631.40     19.17 o 
   7   6   5      626.68      638.83     20.42 o 
   8   6   5       53.33       59.20     11.11 o 
   9   6   5      518.88      527.03     24.96 o 
 -12   7   5      129.01      131.03     25.85 o 
 -11   7   5       29.81       16.30     11.33 o 
 -10   7   5      184.96      161.83     13.02 o 
  -9   7   5       27.05       21.67      7.90 o 
  -8   7   5       95.37       93.88      9.35 o 
  -7   7   5      129.75      133.88      9.65 o 
  -6   7   5      301.03      309.40     15.30 o 
  -5   7   5        2.34        8.29      6.59 o 
  -4   7   5      494.12      522.18     16.24 o 
  -3   7   5      119.60      123.81      4.71 o 
  -2   7   5       51.78       42.45      2.52 o 
  -1   7   5      272.33      288.48     10.23 o 
   0   7   5      717.20      716.89     13.77 o 
   1   7   5        0.62        4.80      4.06 o 
   2   7   5      127.36      119.40      6.94 o 
   3   7   5      800.97      788.16     18.12 o 
   4   7   5       65.15       59.89      7.91 o 
   5   7   5       43.14       36.42      8.08 o 
   6   7   5        2.21       -0.04      7.73 o 
   7   7   5       46.79       48.05     12.48 o 
   8   7   5       70.57       81.15     11.45 o 
   9   7   5       49.19       31.84     12.77 o 
 -12   8   5        9.43        9.63     15.56 o 
 -11   8   5      437.15      459.22     23.49 o 
 -10   8   5        5.55        7.94      9.62 o 
  -9   8   5      624.88      609.91     22.23 o 
  -8   8   5       22.68       14.91      8.48 o 
  -7   8   5     1754.01     1709.84     36.31 o 
  -6   8   5       35.42       36.48      7.87 o 
  -5   8   5     2048.65     1965.11     37.93 o 
  -4   8   5      405.28      413.50     12.73 o 
  -3   8   5     2305.95     2256.12     34.58 o 
  -2   8   5      355.05      364.15      9.62 o 
  -1   8   5      515.99      495.88     15.15 o 
   0   8   5      480.72      467.23     13.86 o 
   1   8   5     2259.59     2248.09     30.90 o 
   2   8   5       75.38       71.90      6.24 o 
   3   8   5      813.94      820.31     18.81 o 
   4   8   5     1126.32     1141.85     25.53 o 
   5   8   5     1073.73     1125.40     24.86 o 
   6   8   5      591.34      513.24     26.51 o 
   7   8   5      114.76      103.66     11.60 o 
   8   8   5      279.18      263.31     16.30 o 
 -12   9   5       81.00       70.24     14.22 o 
 -11   9   5       85.17       81.50     13.75 o 
 -10   9   5      239.21      231.88     16.94 o 
  -9   9   5       31.61       36.66     15.23 o 
  -8   9   5     1646.68     1690.84     37.77 o 
  -7   9   5       14.96       11.65      7.65 o 
  -6   9   5      814.96      733.98     22.25 o 
  -5   9   5      105.92       99.82      9.84 o 
  -4   9   5     2511.94     2526.13     45.34 o 
  -3   9   5      252.02      271.51     14.09 o 
  -2   9   5     1059.99     1095.16     21.08 o 
  -1   9   5        2.43        1.03      3.86 o 
   0   9   5     1152.06     1132.30     18.89 o 
   1   9   5      499.19      522.21     12.97 o 
   2   9   5      599.81      588.24     20.36 o 
   3   9   5      110.05      109.60      8.96 o 
   4   9   5      739.22      766.55     19.59 o 
   5   9   5      137.22      131.84     11.94 o 
   6   9   5      597.84      633.04     33.04 o 
   7   9   5      644.91      673.12     23.98 o 
   8   9   5      241.96      261.21     16.29 o 
 -12  10   5       21.69       14.15     16.05 o 
 -11  10   5       10.13       17.98     12.04 o 
 -10  10   5      103.37      102.32     21.19 o 
  -9  10   5      459.11      464.59     33.98 o 
  -8  10   5      152.85      159.05     13.96 o 
  -7  10   5       79.56       99.98     11.45 o 
  -6  10   5       70.38       65.98      9.34 o 
  -5  10   5      558.29      551.13     19.00 o 
  -4  10   5      157.83      164.65     11.79 o 
  -3  10   5      483.69      480.33     13.82 o 
  -2  10   5      174.83      167.96      9.32 o 
  -1  10   5      402.12      403.08     12.30 o 
   0  10   5       96.98       98.31      8.89 o 
   1  10   5      309.66      320.77     11.06 o 
   2  10   5     1115.97     1123.51     22.86 o 
   3  10   5       38.16       38.56      6.31 o 
   4  10   5        7.96        4.86      7.02 o 
   5  10   5       71.40       71.85     11.21 o 
   6  10   5      310.15      343.26     16.54 o 
   7  10   5      124.61      155.28     15.23 o 
   8  10   5       16.92       26.15     10.62 o 
 -12  11   5      357.26      305.57     37.09 o 
 -11  11   5        5.85      -10.75     10.75 o 
 -10  11   5      423.99      420.20     22.38 o 
  -9  11   5      163.19      151.46     14.54 o 
  -8  11   5     1536.43     1493.94     35.68 o 
  -7  11   5        3.01       13.23      8.66 o 
  -6  11   5     1372.68     1370.83     38.63 o 
  -5  11   5       40.17       41.37      8.60 o 
  -4  11   5     2566.01     2521.07     46.52 o 
  -3  11   5       80.21       79.12      7.78 o 
  -2  11   5     3268.84     3267.20     50.84 o 
  -1  11   5      126.04      126.14      8.31 o 
   0  11   5     2458.05     2420.24     33.29 o 
   1  11   5      331.94      316.24     12.95 o 
   2  11   5     1329.83     1312.34     27.39 o 
   3  11   5      123.00      125.68      8.62 o 
   4  11   5     1011.37     1027.50     29.71 o 
   5  11   5      661.89      672.96     20.11 o 
   6  11   5      653.20      669.15     21.05 o 
   7  11   5       94.21       97.00     12.05 o 
   8  11   5      277.19      285.81     23.47 o 
 -11  12   5       27.84       39.26     13.22 o 
 -10  12   5        1.54      -10.08     10.08 o 
  -9  12   5        2.28       -5.79      9.71 o 
  -8  12   5        7.12       14.23      9.75 o 
  -7  12   5        0.27        5.73      8.69 o 
  -6  12   5      241.32      231.51     16.52 o 
  -5  12   5        0.73        0.57      7.63 o 
  -4  12   5      223.19      236.49     13.90 o 
  -3  12   5       59.83       51.52      7.17 o 
  -2  12   5        0.79        9.50      5.93 o 
  -1  12   5       40.36       42.39      6.56 o 
   0  12   5        1.32        2.68      4.96 o 
   1  12   5      191.42      178.35     10.47 o 
   2  12   5        9.72       15.71      6.76 o 
   3  12   5       44.68       51.20      8.46 o 
   4  12   5       15.61       10.09      7.71 o 
   5  12   5       26.01       24.71      9.01 o 
   6  12   5        6.11       -3.22      8.71 o 
   7  12   5       10.02        7.58      9.85 o 
 -11  13   5        8.91       -0.92     12.08 o 
 -10  13   5      647.11      628.90     24.56 o 
  -9  13   5      155.10      130.98     14.51 o 
  -8  13   5      806.46      869.02     49.62 o 
  -7  13   5        0.63        6.43      9.35 o 
  -6  13   5     1502.29     1475.42     34.74 o 
  -5  13   5      207.23      206.44     14.53 o 
  -4  13   5     1700.77     1699.89     36.16 o 
  -3  13   5      246.59      237.89     14.36 o 
  -2  13   5     1408.81     1410.64     33.15 o 
  -1  13   5       17.82       16.61      6.10 o 
   0  13   5     1664.71     1624.29     29.05 o 
   1  13   5      272.79      264.07     12.53 o 
   2  13   5     1259.66     1251.11     25.87 o 
   3  13   5      195.71      202.20     12.49 o 
   4  13   5      680.70      689.59     23.80 o 
   5  13   5      334.27      326.42     28.86 o 
   6  13   5      263.38      296.17     16.56 o 
   7  13   5      176.74      172.89     14.24 o 
 -11  14   5      146.26      178.12     22.49 o 
 -10  14   5        4.33        1.75     15.73 o 
  -9  14   5      215.85      200.11     20.41 o 
  -8  14   5       18.14       10.02     10.07 o 
  -7  14   5      147.62      152.90     14.46 o 
  -6  14   5      153.29      136.89     13.51 o 
  -5  14   5      473.68      453.88     19.09 o 
  -4  14   5      149.43      144.91     18.46 o 
  -3  14   5      304.19      319.45     18.37 o 
  -2  14   5      638.52      639.40     25.30 o 
  -1  14   5      893.81      893.03     26.26 o 
   0  14   5      182.85      179.28     10.90 o 
   1  14   5      727.88      749.14     19.34 o 
   2  14   5      390.58      389.06     15.79 o 
   3  14   5      563.69      544.96     18.39 o 
   4  14   5       77.75       67.63     11.83 o 
   5  14   5      256.08      270.69     18.43 o 
   6  14   5       54.10       53.25     10.82 o 
   7  14   5      104.34       94.59     14.56 o 
 -10  15   5      166.18      151.97     16.94 o 
  -9  15   5        9.66       17.98     11.91 o 
  -8  15   5      131.57      153.06     15.47 o 
  -7  15   5       57.70       56.21     11.91 o 
  -6  15   5      442.53      448.89     31.04 o 
  -5  15   5       34.68       39.54     10.01 o 
  -4  15   5      603.36      620.21     21.65 o 
  -3  15   5     1269.56     1152.34     37.28 o 
  -2  15   5      282.92      258.96     15.15 o 
  -1  15   5      101.50       99.00      9.03 o 
   0  15   5      605.94      579.25     24.02 o 
   1  15   5      357.43      290.12     15.86 o 
   2  15   5      794.32      788.45     41.43 o 
   3  15   5       81.92       82.40     10.26 o 
   4  15   5      372.52      352.31     16.73 o 
   5  15   5      125.74      129.19     16.72 o 
   6  15   5      149.51      138.48     15.96 o 
 -10  16   5       84.71      105.37     15.83 o 
  -9  16   5      513.54      491.32     30.09 o 
  -8  16   5       17.73       14.04     11.28 o 
  -7  16   5     1235.92     1271.78     34.03 o 
  -6  16   5       24.32       25.99     10.45 o 
  -5  16   5      845.11      852.62     26.73 o 
  -4  16   5        4.09        6.70      9.06 o 
  -3  16   5     1278.33     1211.57     45.85 o 
  -2  16   5      105.64       98.54     15.76 o 
  -1  16   5     1208.56     1146.47     24.53 o 
   0  16   5      247.80      231.56     12.53 o 
   1  16   5      702.97      728.64     34.43 o 
   2  16   5       81.17       65.95     10.16 o 
   3  16   5      482.83      470.05     19.44 o 
   4  16   5      346.98      372.57     17.51 o 
   5  16   5      815.24      897.40     29.66 o 
   6  16   5      252.13      253.02     37.79 o 
 -10  17   5       10.17       49.19     22.87 o 
  -9  17   5        0.33       15.61     12.49 o 
  -8  17   5       80.24       75.85     13.30 o 
  -7  17   5       10.25       12.38     11.25 o 
  -6  17   5       23.21       16.85     10.62 o 
  -5  17   5       29.21       28.45     11.44 o 
  -4  17   5        0.75       -8.91      8.91 o 
  -3  17   5        0.31       -4.02      8.56 o 
  -2  17   5       36.51       38.63     12.41 o 
  -1  17   5      133.05      130.77     10.72 o 
   0  17   5       10.26       11.79      7.63 o 
   1  17   5      160.92      150.54     15.95 o 
   2  17   5       13.85       24.61      9.96 o 
   3  17   5        1.58       -8.11      8.11 o 
   4  17   5       15.10       12.91      9.40 o 
   5  17   5      115.24      140.96     15.71 o 
   6  17   5        8.65        1.01     19.74 o 
  -9  18   5      792.01      815.41     29.66 o 
  -8  18   5        0.68      -13.21     13.21 o 
  -7  18   5      308.66      334.29     20.51 o 
  -6  18   5        2.58       -2.80     10.31 o 
  -5  18   5     1072.76     1136.23     32.03 o 
  -4  18   5        1.75        1.00     10.13 o 
  -3  18   5     1502.53     1477.85     35.85 o 
  -2  18   5       25.69       17.48     11.70 o 
  -1  18   5     1667.42     1708.28     78.54 o 
   0  18   5       59.78       60.39     10.97 o 
   1  18   5     1305.05     1327.87     32.86 o 
   2  18   5      810.89      862.08     36.63 o 
   3  18   5      603.81      630.71     23.64 o 
   4  18   5       16.29       24.48     10.11 o 
   5  18   5      459.59      554.52     32.57 o 
  -8  19   5       50.37       46.87     13.85 o 
  -7  19   5        0.85       -1.90     25.53 o 
  -6  19   5      233.91      267.37     19.02 o 
  -5  19   5       13.15       14.19     11.27 o 
  -4  19   5      134.04      148.48     18.16 o 
  -3  19   5       20.52       12.30     13.16 o 
  -2  19   5      152.10      159.83     14.30 o 
  -1  19   5        0.24        5.85      9.48 o 
   0  19   5       31.66       33.41     12.41 o 
   1  19   5        0.71        0.20      9.65 o 
   2  19   5       80.73       79.24     12.38 o 
   3  19   5       19.49       35.55     11.63 o 
   4  19   5        4.99       10.46     11.04 o 
   5  19   5       86.95       78.59     22.96 o 
  -8  20   5        1.89       -2.74     15.73 o 
  -7  20   5      622.37      642.51     34.80 o 
  -6  20   5        0.55       14.58     15.29 o 
  -5  20   5      751.83      713.70     34.06 o 
  -4  20   5        6.61        1.26     11.10 o 
  -3  20   5      605.19      602.07     28.64 o 
  -2  20   5        6.72       13.41      9.92 o 
  -1  20   5      115.95      118.95     13.42 o 
   0  20   5       12.65       -0.27     12.50 o 
   1  20   5      414.01      406.25     25.21 o 
   2  20   5        5.58       15.09     11.03 o 
   3  20   5       61.05       70.42     13.01 o 
   4  20   5      255.45      281.94     24.20 o 
  -7  21   5        0.85       18.25     16.51 o 
  -6  21   5      388.10      429.02     80.71 o 
  -5  21   5       21.50       45.61     16.69 o 
  -4  21   5      411.42      423.84     32.19 o 
  -3  21   5      223.36      291.75     34.68 o 
  -2  21   5      557.46      545.16     27.58 o 
  -1  21   5        3.88       11.99     16.28 o 
   0  21   5      168.76      139.97     18.56 o 
   1  21   5      218.35      246.21     22.01 o 
   2  21   5      761.57      742.25     38.72 o 
   3  21   5        7.61       -0.55     11.30 o 
  -6  22   5        2.00        1.48     16.09 o 
  -5  22   5      106.13      152.94     22.15 o 
  -4  22   5        0.44       -3.35     18.30 o 
  -3  22   5       78.27       79.47     24.92 o 
  -2  22   5       25.00       22.19     14.53 o 
  -1  22   5       39.38       27.83     18.77 o 
   0  22   5        7.28       25.50     14.82 o 
   1  22   5        2.78        6.31     13.42 o 
   2  22   5       90.06      103.22     17.85 o 
  -5  23   5       12.61       24.71     17.27 o 
  -4  23   5      554.25      524.23     46.02 o 
  -3  23   5      136.32      141.71     30.00 o 
  -2  23   5      603.38      586.68     31.36 o 
  -1  23   5      132.35      145.32     19.60 o 
   0  23   5     1363.41     1512.04     66.09 o 
   1  23   5      291.83      309.30     48.69 o 
 -13   0   6      125.83      183.46     30.79 o 
 -12   0   6      115.27      144.34     20.46 o 
 -11   0   6      349.54      350.94     33.16 o 
 -10   0   6      399.18      397.86     64.21 o 
  -9   0   6      861.46      846.61     31.77 o 
  -8   0   6      310.94      275.71     19.53 o 
  -7   0   6      560.83      560.40     70.57 o 
  -6   0   6     2364.95     2273.17     42.90 o 
  -5   0   6     2534.72     2529.79     45.37 o 
  -4   0   6       36.27       39.35      5.49 o 
  -3   0   6     1181.58     1216.05     21.55 o 
  -2   0   6     5408.55     5612.39     72.46 o 
  -1   0   6      388.08      414.33     14.43 o 
   0   0   6      561.12      512.08     19.66 o 
   1   0   6       49.31       44.21      9.35 o 
   2   0   6     1209.72     1136.14     28.76 o 
   3   0   6       10.50        3.63      7.69 o 
   4   0   6     1306.25     1252.42     34.76 o 
   5   0   6        1.72       -8.81      9.18 o 
   6   0   6      920.47      898.89     32.36 o 
   7   0   6       33.36       34.93     13.69 o 
   8   0   6      955.78      920.90     36.18 o 
 -13   1   6       24.65       27.67     13.87 o 
 -12   1   6        3.75        6.31     10.38 o 
 -11   1   6       56.68       53.23     11.06 o 
 -10   1   6       30.61       18.55      8.70 o 
  -9   1   6      120.39      114.65     10.75 o 
  -8   1   6        3.05        3.26      6.61 o 
  -7   1   6        1.65       -0.17      5.79 o 
  -6   1   6       10.51        3.77      4.46 o 
  -5   1   6     1027.95     1023.87     19.46 o 
  -4   1   6        1.74        5.77      3.15 o 
  -3   1   6      602.89      620.26     10.05 o 
  -2   1   6       78.32       72.94      4.32 o 
  -1   1   6      598.50      590.17     10.24 o 
   0   1   6        0.37       -3.00      3.00 o 
   1   1   6      576.13      545.86     12.25 o 
   2   1   6       12.53        9.25      4.79 o 
   3   1   6       54.82       63.45      7.08 o 
   4   1   6       35.17       29.32      7.43 o 
   5   1   6       26.38       36.31     10.17 o 
   6   1   6       31.90       16.60      8.45 o 
   7   1   6       56.36       37.54     14.07 o 
   8   1   6        6.40        3.61      9.80 o 
 -13   2   6       83.44       78.48     19.21 o 
 -12   2   6        5.39        2.15     10.53 o 
 -11   2   6      185.80      212.37     15.38 o 
 -10   2   6      697.13      654.26     20.97 o 
  -9   2   6      153.37      174.75     12.61 o 
  -8   2   6      868.96      827.72     21.10 o 
  -7   2   6      437.75      395.09     14.27 o 
  -6   2   6     1428.46     1402.32     21.81 o 
  -5   2   6       30.91       36.95      4.49 o 
  -4   2   6     2085.87     2120.00     25.15 o 
  -3   2   6      612.93      632.20     10.25 o 
  -2   2   6      953.49      960.08     13.79 o 
  -1   2   6      120.39      113.50      5.91 o 
   0   2   6     1955.30     1892.58     28.52 o 
   1   2   6      182.80      180.69     11.17 o 
   2   2   6     1937.69     1829.20     28.67 o 
   3   2   6        0.01       -4.53      5.27 o 
   4   2   6      983.80     1014.36     21.87 o 
   5   2   6        2.07        2.10      6.94 o 
   6   2   6      920.36      914.95     23.32 o 
   7   2   6       25.14       34.12      9.70 o 
   8   2   6      167.82      178.99     14.63 o 
 -13   3   6      109.71       83.26     15.21 o 
 -12   3   6      122.68      145.48     19.34 o 
 -11   3   6      543.23      501.66     21.14 o 
 -10   3   6      373.48      357.76     17.59 o 
  -9   3   6       94.50       87.28     10.04 o 
  -8   3   6       48.01       45.05      8.14 o 
  -7   3   6     1291.64     1268.75     25.70 o 
  -6   3   6      347.33      344.88     10.94 o 
  -5   3   6      792.17      800.27     13.48 o 
  -4   3   6      116.42      116.66      5.83 o 
  -3   3   6     1570.08     1614.11     18.67 o 
  -2   3   6       17.18       19.64      3.69 o 
  -1   3   6     1203.56     1216.71     17.62 o 
   0   3   6       47.30       55.33      5.39 o 
   1   3   6     1428.96     1389.59     25.85 o 
   2   3   6       94.16       87.28      6.89 o 
   3   3   6     1669.43     1620.15     27.77 o 
   4   3   6      187.80      158.76     10.26 o 
   5   3   6      547.92      545.06     24.22 o 
   6   3   6        2.07       -2.22      7.62 o 
   7   3   6      109.45      107.94     11.95 o 
   8   3   6      139.25      126.00     13.48 o 
 -12   4   6      151.26      158.91     13.24 o 
 -11   4   6       50.62       47.54     10.94 o 
 -10   4   6      225.78      223.95     14.53 o 
  -9   4   6        1.89       -0.14      7.16 o 
  -8   4   6      132.91      135.89     10.75 o 
  -7   4   6      194.56      180.59     11.21 o 
  -6   4   6      572.29      557.11     11.95 o 
  -5   4   6       38.79       43.45      3.84 o 
  -4   4   6      781.60      786.21     13.03 o 
  -3   4   6       10.47       15.03      3.99 o 
  -2   4   6      712.74      707.40     11.62 o 
  -1   4   6        9.91       10.94      2.73 o 
   0   4   6      316.94      313.04      8.97 o 
   1   4   6       13.65       13.50      4.43 o 
   2   4   6      592.88      573.21     14.22 o 
   3   4   6       40.66       31.12      8.05 o 
   4   4   6      129.45      130.83      9.65 o 
   5   4   6       36.11       31.41      8.24 o 
   6   4   6      183.89      165.95     12.15 o 
   7   4   6        0.88        2.13      9.23 o 
   8   4   6       70.42       79.82     13.17 o 
 -12   5   6      282.85      252.80     17.42 o 
 -11   5   6      145.38      167.14     14.49 o 
 -10   5   6      163.99      171.91     12.16 o 
  -9   5   6      449.22      423.78     15.23 o 
  -8   5   6      738.11      737.29     23.49 o 
  -7   5   6      684.17      681.55     18.44 o 
  -6   5   6      174.74      173.25      9.30 o 
  -5   5   6     1403.11     1377.76     22.31 o 
  -4   5   6      226.18      224.43      5.92 o 
  -3   5   6     3183.77     3227.51     32.22 o 
  -2   5   6      606.45      627.57      8.98 o 
  -1   5   6     3094.25     3073.84     37.82 o 
   0   5   6       29.88       35.95      4.83 o 
   1   5   6     2933.70     2848.69     39.37 o 
   2   5   6      578.97      536.47     21.83 o 
   3   5   6     1637.61     1649.22     28.65 o 
   4   5   6       39.63       44.04      7.71 o 
   5   5   6      995.60     1002.48     23.33 o 
   6   5   6       11.82        5.53     10.54 o 
   7   5   6      822.98      820.33     23.60 o 
   8   5   6       53.80       79.19     15.94 o 
 -12   6   6       62.92       59.30     14.12 o 
 -11   6   6        2.99       10.35     11.29 o 
 -10   6   6       20.54       32.35     11.17 o 
  -9   6   6       12.72       11.72      9.11 o 
  -8   6   6        1.50       -0.91      8.53 o 
  -7   6   6        0.43        5.28      7.80 o 
  -6   6   6        1.69       -2.78      6.88 o 
  -5   6   6      117.07      107.84     10.30 o 
  -4   6   6        0.21        1.30      4.96 o 
  -3   6   6       16.52       16.52      4.04 o 
  -2   6   6       57.18       61.13      4.67 o 
  -1   6   6      134.76      137.27      6.83 o 
   0   6   6        2.83        2.63      4.26 o 
   1   6   6       47.63       54.10      7.51 o 
   2   6   6       22.70       22.34      5.75 o 
   3   6   6        7.62        3.63      5.97 o 
   4   6   6       65.60       65.70      8.51 o 
   5   6   6       15.89       19.39      7.90 o 
   6   6   6       59.48       62.96      9.87 o 
   7   6   6        0.06       -6.82      8.94 o 
   8   6   6       22.53       26.35     16.27 o 
 -12   7   6      230.16      270.34     20.42 o 
 -11   7   6      130.53      142.33     15.80 o 
 -10   7   6      424.10      391.55     21.36 o 
  -9   7   6      534.49      515.23     27.00 o 
  -8   7   6      190.17      147.06     13.09 o 
  -7   7   6      528.95      513.39     26.56 o 
  -6   7   6      418.42      437.48     19.66 o 
  -5   7   6     1288.81     1267.02     44.62 o 
  -4   7   6      330.61      353.84     12.55 o 
  -3   7   6     1465.83     1454.39     21.88 o 
  -2   7   6      426.70      433.79     18.99 o 
  -1   7   6     2962.31     3004.05     37.91 o 
   0   7   6      152.72      135.30      7.44 o 
   1   7   6     1884.08     1885.95     31.81 o 
   2   7   6        6.74        9.46      5.57 o 
   3   7   6     1070.50     1073.12     22.38 o 
   4   7   6       67.02       68.20      8.82 o 
   5   7   6      769.30      817.56     28.69 o 
   6   7   6        6.22        1.90      8.53 o 
   7   7   6      729.10      758.81     23.18 o 
 -12   8   6       81.14       99.43     15.44 o 
 -11   8   6        7.68        7.87     11.65 o 
 -10   8   6      270.03      256.17     18.28 o 
  -9   8   6      157.30      141.20     14.39 o 
  -8   8   6      169.85      145.75     13.24 o 
  -7   8   6      184.84      177.15     13.65 o 
  -6   8   6      739.79      717.78     26.24 o 
  -5   8   6      259.96      305.75     15.69 o 
  -4   8   6      145.33      136.21      9.10 o 
  -3   8   6      153.87      148.76      9.25 o 
  -2   8   6      623.02      653.93     15.21 o 
  -1   8   6        0.95        0.94      4.26 o 
   0   8   6       30.68       38.50      5.62 o 
   1   8   6       26.83       30.09      6.26 o 
   2   8   6      380.94      406.09     20.05 o 
   3   8   6       18.39       19.36      6.83 o 
   4   8   6      157.24      158.45     11.03 o 
   5   8   6      145.98      153.10     27.24 o 
   6   8   6      141.57      141.18     12.57 o 
   7   8   6       23.34       16.27     10.12 o 
 -12   9   6      106.79       84.86     18.82 o 
 -11   9   6      218.40      221.05     18.90 o 
 -10   9   6      376.70      351.35     20.95 o 
  -9   9   6      145.63      115.61     13.73 o 
  -8   9   6      192.02      181.76     14.65 o 
  -7   9   6      831.67      824.45     24.96 o 
  -6   9   6      177.91      185.04     13.78 o 
  -5   9   6      265.99      251.76     14.79 o 
  -4   9   6      128.31      120.31      8.97 o 
  -3   9   6      173.84      174.17      8.21 o 
  -2   9   6       43.32       30.32      5.99 o 
  -1   9   6      685.59      675.32     23.69 o 
   0   9   6       12.34        7.17      4.93 o 
   1   9   6       33.88       49.76      7.25 o 
   2   9   6       21.54       27.12      8.06 o 
   3   9   6      730.07      700.50     18.40 o 
   4   9   6       52.25       49.15      8.55 o 
   5   9   6       87.26       67.21     10.03 o 
   6   9   6       42.83       32.45     15.21 o 
   7   9   6      150.62      167.19     13.84 o 
 -11  10   6       74.05       73.14     22.97 o 
 -10  10   6      391.94      411.01     22.43 o 
  -9  10   6       39.33       22.32     11.00 o 
  -8  10   6      539.18      531.57     27.87 o 
  -7  10   6      310.20      335.05     18.32 o 
  -6  10   6     1814.88     1796.20     38.85 o 
  -5  10   6       99.32       84.36     10.29 o 
  -4  10   6     1690.62     1687.82     30.39 o 
  -3  10   6      123.85      119.77      8.83 o 
  -2  10   6     1305.45     1283.84     23.80 o 
  -1  10   6       74.26       64.65      7.41 o 
   0  10   6     1533.77     1557.16     24.86 o 
   1  10   6      329.38      317.57     14.71 o 
   2  10   6     1979.62     1969.28     53.04 o 
   3  10   6       21.64       27.62      9.25 o 
   4  10   6     1772.50     1705.42     32.21 o 
   5  10   6        1.46        2.89      8.29 o 
   6  10   6      439.60      470.83     19.43 o 
   7  10   6       16.32        4.97      9.93 o 
 -11  11   6        1.78        0.37     11.61 o 
 -10  11   6      241.48      200.56     20.67 o 
  -9  11   6      133.07      135.31     14.84 o 
  -8  11   6       51.14       64.56     11.68 o 
  -7  11   6        1.19        8.30      9.78 o 
  -6  11   6       12.78       12.20      8.78 o 
  -5  11   6      457.93      482.09     18.49 o 
  -4  11   6       81.17       77.63      8.46 o 
  -3  11   6       89.76       89.87      7.15 o 
  -2  11   6       13.61       15.12      6.00 o 
  -1  11   6       87.38       94.43      8.36 o 
   0  11   6       25.81       25.78      6.62 o 
   1  11   6        8.25        3.69      6.30 o 
   2  11   6        1.50       -3.00      6.72 o 
   3  11   6       83.51       77.47     12.99 o 
   4  11   6        5.97       -3.34      7.65 o 
   5  11   6       13.77        9.54      8.66 o 
   6  11   6        0.19        3.12      8.97 o 
   7  11   6       78.74       97.74     15.54 o 
 -11  12   6      312.55      304.42     23.76 o 
 -10  12   6      331.32      310.61     20.54 o 
  -9  12   6       96.75       95.73     14.13 o 
  -8  12   6      232.11      198.91     16.17 o 
  -7  12   6      493.95      468.79     25.72 o 
  -6  12   6      971.10      908.87     26.77 o 
  -5  12   6      603.27      588.02     20.79 o 
  -4  12   6      954.89      987.80     43.59 o 
  -3  12   6      177.75      189.83      9.63 o 
  -2  12   6     2240.92     2186.98     35.36 o 
  -1  12   6      121.59      115.44      9.07 o 
   0  12   6     1394.91     1385.11     26.70 o 
   1  12   6        1.93       -4.74      6.30 o 
   2  12   6     1539.99     1532.17     29.76 o 
   3  12   6       14.81       23.10      9.65 o 
   4  12   6      830.44      879.43     27.78 o 
   5  12   6        1.06       -8.49      8.49 o 
   6  12   6     1096.03     1137.61     36.35 o 
 -11  13   6        5.88      -12.84     14.86 o 
 -10  13   6        9.07       -1.27     11.53 o 
  -9  13   6       41.74       53.69     12.76 o 
  -8  13   6      101.22      113.40     17.62 o 
  -7  13   6       25.22       39.75     10.97 o 
  -6  13   6       39.14       37.94     10.45 o 
  -5  13   6       69.52       79.00     11.69 o 
  -4  13   6       89.16      106.98     11.96 o 
  -3  13   6      301.24      304.40     30.70 o 
  -2  13   6       17.96       27.36      8.34 o 
  -1  13   6      619.46      597.64     18.76 o 
   0  13   6       32.70       15.42      7.74 o 
   1  13   6       67.83       56.12      9.82 o 
   2  13   6       67.48       73.78     10.96 o 
   3  13   6       15.34       27.10     15.95 o 
   4  13   6       47.83       52.95     11.92 o 
   5  13   6        3.25       -2.79     10.39 o 
   6  13   6       31.10       22.09     12.35 o 
 -10  14   6      140.04      164.03     17.61 o 
  -9  14   6       75.91       90.41     14.78 o 
  -8  14   6      712.75      684.74     25.94 o 
  -7  14   6      206.56      217.56     21.80 o 
  -6  14   6      330.60      329.62     18.88 o 
  -5  14   6      281.65      252.29     16.59 o 
  -4  14   6      887.79      925.13     26.93 o 
  -3  14   6      724.29      718.32     22.48 o 
  -2  14   6      883.51      859.58     20.54 o 
  -1  14   6       77.48       75.84      8.93 o 
   0  14   6     1345.22     1311.67     26.70 o 
   1  14   6      141.63      147.03     12.92 o 
   2  14   6      814.65      822.28     22.08 o 
   3  14   6       18.60       28.27     10.50 o 
   4  14   6      511.35      555.09     23.81 o 
   5  14   6       19.23       23.83     12.23 o 
   6  14   6      323.60      349.03     55.78 o 
 -10  15   6      245.49      291.83     59.72 o 
  -9  15   6      173.49      217.23     27.46 o 
  -8  15   6      107.07      119.30     14.67 o 
  -7  15   6      256.07      245.17     18.28 o 
  -6  15   6      287.01      304.68     19.04 o 
  -5  15   6      450.39      469.16     21.68 o 
  -4  15   6        8.28       16.96     15.31 o 
  -3  15   6      389.00      365.69     22.94 o 
  -2  15   6       87.11       77.96      9.14 o 
  -1  15   6      344.01      327.76     23.14 o 
   0  15   6      133.18      117.01     10.45 o 
   1  15   6      606.49      593.93     21.25 o 
   2  15   6       14.04       23.26      9.89 o 
   3  15   6      385.69      395.94     21.27 o 
   4  15   6        3.54       -8.52     13.05 o 
   5  15   6      179.56      170.11     17.19 o 
  -9  16   6        4.34       -2.44     12.04 o 
  -8  16   6       15.72       12.56     12.01 o 
  -7  16   6        9.90       -4.61     10.24 o 
  -6  16   6      156.34      164.95     20.08 o 
  -5  16   6       18.76       21.75     10.78 o 
  -4  16   6       35.59       39.79     11.22 o 
  -3  16   6       33.86       39.03      9.95 o 
  -2  16   6      501.03      498.54     17.34 o 
  -1  16   6        0.05       14.88      7.66 o 
   0  16   6      127.31      135.30     11.24 o 
   1  16   6        8.75       19.70      9.65 o 
   2  16   6       26.69       13.61     11.74 o 
   3  16   6       13.48        3.02     12.03 o 
   4  16   6        8.18       12.98     14.68 o 
   5  16   6       47.37       37.98     13.05 o 
  -9  17   6      199.59      205.56     20.67 o 
  -8  17   6      430.53      442.84     38.46 o 
  -7  17   6      141.62      154.15     16.39 o 
  -6  17   6      270.82      248.62     18.52 o 
  -5  17   6     1016.99      999.77     30.63 o 
  -4  17   6      327.33      310.80     50.99 o 
  -3  17   6      603.62      613.94     22.35 o 
  -2  17   6       80.32       61.34     10.97 o 
  -1  17   6      790.24      790.86     22.00 o 
   0  17   6       54.08       42.37     10.74 o 
   1  17   6      618.53      628.31     34.13 o 
   2  17   6       35.91       35.60     10.86 o 
   3  17   6     1001.81     1029.89     63.74 o 
   4  17   6       13.24       24.55     12.20 o 
  -8  18   6      103.86      112.14     16.55 o 
  -7  18   6        1.97      -10.68     11.25 o 
  -6  18   6       37.61       35.34     12.84 o 
  -5  18   6        3.09       10.43     10.99 o 
  -4  18   6       28.40       49.85     14.85 o 
  -3  18   6       21.73       31.00     10.37 o 
  -2  18   6       73.02       54.67     11.22 o 
  -1  18   6        0.29       -6.44      8.06 o 
   0  18   6       47.74       46.32     11.21 o 
   1  18   6        6.42       23.49     10.36 o 
   2  18   6        3.81       12.98     10.44 o 
   3  18   6        1.84       -6.66     10.37 o 
   4  18   6       67.73       87.78     16.87 o 
  -8  19   6       32.32       15.76     13.29 o 
  -7  19   6      631.11      675.37     37.52 o 
  -6  19   6       67.90      104.65     15.14 o 
  -5  19   6      593.52      625.84     38.32 o 
  -4  19   6      155.94      150.75     34.03 o 
  -3  19   6      495.64      520.71     39.33 o 
  -2  19   6       29.27       11.37     10.28 o 
  -1  19   6     1361.06     1357.47     34.18 o 
   0  19   6       50.82       60.08     12.01 o 
   1  19   6      268.72      288.32     18.43 o 
   2  19   6        1.39        2.48     10.84 o 
   3  19   6     1326.09     1376.76     35.92 o 
  -7  20   6       37.28       52.25     14.39 o 
  -6  20   6      103.38      114.34     16.22 o 
  -5  20   6       79.15      101.65     17.83 o 
  -4  20   6      123.66      141.40     18.66 o 
  -3  20   6       29.58       42.38     12.97 o 
  -2  20   6      139.80      135.75     14.47 o 
  -1  20   6       20.24       30.44     11.47 o 
   0  20   6      257.06      224.80     20.79 o 
   1  20   6       21.40       39.33     11.95 o 
   2  20   6       72.64       92.51     14.25 o 
  -6  21   6       32.04       22.65     17.25 o 
  -5  21   6      196.90      207.04     32.69 o 
  -4  21   6        0.59        2.78     14.07 o 
  -3  21   6      124.43      138.59     15.06 o 
  -2  21   6       28.92       33.55     11.76 o 
  -1  21   6       78.52       92.65     17.11 o 
   0  21   6       69.55       82.54     42.78 o 
   1  21   6      195.48      197.20     20.87 o 
  -4  22   6      398.98      355.70     37.89 o 
  -3  22   6      157.38      176.22     31.57 o 
  -2  22   6      470.35      429.00     40.37 o 
  -1  22   6        5.73       -2.56     13.60 o 
 -12   1   7       41.42       38.36     11.74 o 
 -11   1   7      157.69      160.28     14.34 o 
 -10   1   7      106.35       96.08     12.88 o 
  -9   1   7      713.22      730.18     21.80 o 
  -8   1   7      120.78      108.03     10.45 o 
  -7   1   7      925.73      898.82     21.75 o 
  -6   1   7      139.86      160.58     10.42 o 
  -5   1   7     2017.77     2005.29     27.82 o 
  -4   1   7      873.55      874.22     13.48 o 
  -3   1   7      577.19      577.14     10.41 o 
  -2   1   7      409.03      410.10     10.16 o 
  -1   1   7      974.03     1003.34     25.72 o 
   0   1   7      853.52      817.24     37.38 o 
   1   1   7      457.02      438.95     10.43 o 
   2   1   7     1306.42     1249.86     22.12 o 
   3   1   7      638.81      590.96     20.75 o 
   4   1   7      844.04      785.61     26.65 o 
   5   1   7      137.55      142.14     15.86 o 
   6   1   7      873.25      853.06     26.10 o 
   7   1   7      247.24      233.37     19.80 o 
 -12   2   7       86.89       81.42     13.22 o 
 -11   2   7        5.70       -1.91      9.60 o 
 -10   2   7      108.46      124.32     12.80 o 
  -9   2   7       50.51       51.70      9.67 o 
  -8   2   7      465.18      433.61     17.40 o 
  -7   2   7       88.87       82.65      8.90 o 
  -6   2   7        5.93       10.35      6.27 o 
  -5   2   7      301.66      296.06      8.77 o 
  -4   2   7      618.08      640.26     12.18 o 
  -3   2   7      166.80      183.66      7.19 o 
  -2   2   7      175.65      189.20      9.62 o 
  -1   2   7      586.48      609.69     16.07 o 
   0   2   7       68.44       64.50      8.88 o 
   1   2   7       81.27       69.25      5.30 o 
   2   2   7       95.98       93.81      7.32 o 
   3   2   7        6.03       13.54      6.30 o 
   4   2   7       13.65       16.55      7.25 o 
   5   2   7       99.80      106.97     10.66 o 
   6   2   7       14.80        2.52      8.65 o 
   7   2   7       19.14        9.63     13.63 o 
 -12   3   7      152.38      146.50     14.86 o 
 -11   3   7      191.43      196.28     15.54 o 
 -10   3   7       14.31        9.74      9.24 o 
  -9   3   7      442.27      423.54     18.32 o 
  -8   3   7      516.86      508.59     19.41 o 
  -7   3   7      281.44      269.18     13.47 o 
  -6   3   7      339.95      334.30     12.49 o 
  -5   3   7      460.05      459.40     10.81 o 
  -4   3   7      153.40      153.88      9.15 o 
  -3   3   7      651.08      680.38     13.38 o 
  -2   3   7      523.61      534.34     15.12 o 
  -1   3   7      448.28      458.93     14.08 o 
   0   3   7      634.99      616.08     19.59 o 
   1   3   7      262.67      248.69     13.44 o 
   2   3   7      289.55      295.07     13.60 o 
   3   3   7       83.79       79.98      8.01 o 
   4   3   7      541.64      511.20     16.10 o 
   5   3   7       53.46       58.97      9.52 o 
   6   3   7       20.23        8.56      9.22 o 
   7   3   7       14.55       22.33     13.13 o 
 -12   4   7      546.17      568.74     25.64 o 
 -11   4   7       77.07       66.77     11.35 o 
 -10   4   7      448.70      460.54     20.32 o 
  -9   4   7       79.85       77.85      9.40 o 
  -8   4   7      403.08      431.92     22.01 o 
  -7   4   7       10.86        8.85      6.84 o 
  -6   4   7      332.26      343.15     19.90 o 
  -5   4   7      135.43      139.08      8.44 o 
  -4   4   7      497.84      486.32     13.67 o 
  -3   4   7      265.50      281.58     10.44 o 
  -2   4   7      573.80      594.77     15.53 o 
  -1   4   7      434.96      434.30     13.63 o 
   0   4   7     1172.30     1173.23     21.37 o 
   1   4   7      752.91      755.58     19.44 o 
   2   4   7        8.09        6.89      5.49 o 
   3   4   7      461.43      466.20     20.70 o 
   4   4   7      341.06      340.29     14.54 o 
   5   4   7      234.27      231.70     22.66 o 
   6   4   7       48.72       49.41     10.36 o 
   7   4   7      411.28      443.82     43.91 o 
 -12   5   7       50.78       54.76     13.99 o 
 -11   5   7       37.56       18.52     11.75 o 
 -10   5   7       14.01       -2.11     10.37 o 
  -9   5   7       83.09       82.02     12.27 o 
  -8   5   7        0.29        5.83     10.39 o 
  -7   5   7       12.10        4.84      8.26 o 
  -6   5   7        8.15        9.53      8.16 o 
  -5   5   7       31.97       30.53      5.98 o 
  -4   5   7       21.64       17.59      5.70 o 
  -3   5   7       34.69       37.12      5.83 o 
  -2   5   7       54.35       50.34      8.30 o 
  -1   5   7       15.61       20.10      6.11 o 
   0   5   7       13.10        3.88      5.19 o 
   1   5   7      304.97      303.00     14.11 o 
   2   5   7       10.69       13.00      5.78 o 
   3   5   7        1.61       -0.71      6.27 o 
   4   5   7       25.00       22.44     11.34 o 
   5   5   7        1.98        7.38      8.15 o 
   6   5   7      155.45      137.11     12.72 o 
 -12   6   7      109.42      107.49     18.76 o 
 -11   6   7       48.41       51.27     14.62 o 
 -10   6   7      291.05      301.31     19.50 o 
  -9   6   7        2.51       -7.51      9.60 o 
  -8   6   7      519.08      498.16     20.12 o 
  -7   6   7      201.98      192.05     14.56 o 
  -6   6   7     1074.24     1058.16     27.70 o 
  -5   6   7      686.77      662.69     23.11 o 
  -4   6   7     1752.25     1773.74     41.34 o 
  -3   6   7     1059.61     1099.93     22.41 o 
  -2   6   7      643.20      626.82     19.66 o 
  -1   6   7      867.64      837.40     15.51 o 
   0   6   7     1536.64     1522.30     28.95 o 
   1   6   7      419.08      450.36     16.34 o 
   2   6   7      848.44      782.45     22.37 o 
   3   6   7      409.66      418.72     16.44 o 
   4   6   7      514.78      481.73     18.89 o 
   5   6   7      621.31      617.09     19.66 o 
   6   6   7      125.78      132.77     12.50 o 
 -12   7   7       16.22        6.14     14.45 o 
 -11   7   7       29.89        8.16     12.11 o 
 -10   7   7        7.27        9.59     11.08 o 
  -9   7   7       91.84      101.03     13.33 o 
  -8   7   7       23.65       23.47      9.62 o 
  -7   7   7      226.84      221.30     15.43 o 
  -6   7   7       54.66       71.97     15.79 o 
  -5   7   7      328.56      318.29     10.84 o 
  -4   7   7        9.91        8.16      5.28 o 
  -3   7   7       32.96       36.55      5.53 o 
  -2   7   7      424.69      444.11     17.72 o 
  -1   7   7       77.52       86.97     10.85 o 
   0   7   7       22.96       22.49      6.24 o 
   1   7   7      227.61      233.94     13.34 o 
   2   7   7      438.96      396.96     17.54 o 
   3   7   7      186.94      151.15     10.41 o 
   4   7   7       26.54       23.85      7.93 o 
   5   7   7        3.75       -2.28      8.06 o 
   6   7   7      193.63      216.73     14.71 o 
 -11   8   7       29.20       19.89     12.77 o 
 -10   8   7      176.13      205.31     17.02 o 
  -9   8   7      125.69      136.67     14.70 o 
  -8   8   7      552.43      524.34     25.00 o 
  -7   8   7      134.04      120.98     17.05 o 
  -6   8   7      390.67      409.46     18.92 o 
  -5   8   7      211.43      203.74      9.10 o 
  -4   8   7      461.20      480.34     13.45 o 
  -3   8   7      717.43      748.54     22.12 o 
  -2   8   7      583.57      615.25     15.50 o 
  -1   8   7      244.15      265.94     11.42 o 
   0   8   7      389.63      403.30     19.94 o 
   1   8   7     1105.84     1072.83     26.39 o 
   2   8   7      340.23      301.22     16.21 o 
   3   8   7      754.15      743.75     23.74 o 
   4   8   7       51.30       46.70      9.02 o 
   5   8   7      478.86      467.69     18.25 o 
   6   8   7        2.00       -0.54      9.43 o 
 -11   9   7      234.43      233.29     19.61 o 
 -10   9   7      106.66      124.22     15.77 o 
  -9   9   7      496.18      483.08     22.78 o 
  -8   9   7      273.23      265.14     17.94 o 
  -7   9   7      220.63      228.32     16.35 o 
  -6   9   7      112.79      129.44     12.81 o 
  -5   9   7      592.18      601.87     21.20 o 
  -4   9   7      195.30      198.48      9.20 o 
  -3   9   7      537.42      538.06     14.72 o 
  -2   9   7       43.87       49.16      7.69 o 
  -1   9   7      408.76      423.94     13.71 o 
   0   9   7     1087.29     1128.19     23.07 o 
   1   9   7      200.52      210.40     15.32 o 
   2   9   7      231.21      244.80     15.00 o 
   3   9   7       18.92       28.32      9.69 o 
   4   9   7      266.45      248.56     13.76 o 
   5   9   7      155.83      143.03     12.34 o 
   6   9   7      246.99      250.02     28.87 o 
 -11  10   7       99.79       82.41     15.03 o 
 -10  10   7      242.44      208.34     18.01 o 
  -9  10   7       65.73       70.18     22.70 o 
  -8  10   7       49.20       33.60     11.43 o 
  -7  10   7      182.65      177.30     25.42 o 
  -6  10   7      346.52      332.91     18.36 o 
  -5  10   7      258.31      225.19     15.16 o 
  -4  10   7      125.24      112.75      7.87 o 
  -3  10   7      268.73      265.62     13.58 o 
  -2  10   7       16.40        9.24      6.20 o 
  -1  10   7      122.79      128.50     12.78 o 
   0  10   7       41.37       50.37      7.92 o 
   1  10   7      474.61      442.34     18.48 o 
   2  10   7        3.53        2.16      8.48 o 
   3  10   7        6.08       -2.22      9.14 o 
   4  10   7       30.40       42.91     11.83 o 
   5  10   7      355.51      348.41     16.96 o 
 -11  11   7       81.70       89.07     19.37 o 
 -10  11   7        3.19       -6.50     16.39 o 
  -9  11   7      674.50      739.09     26.96 o 
  -8  11   7      130.17      102.76     14.10 o 
  -7  11   7      592.25      610.86     38.05 o 
  -6  11   7       29.39       29.35     10.10 o 
  -5  11   7      591.41      600.78     22.15 o 
  -4  11   7      168.89      163.99     10.28 o 
  -3  11   7      968.92      959.59     22.78 o 
  -2  11   7      290.48      318.09     14.67 o 
  -1  11   7      462.14      462.45     15.22 o 
   0  11   7      403.75      422.28     15.46 o 
   1  11   7      212.19      218.50     17.19 o 
   2  11   7      355.15      373.26     23.22 o 
   3  11   7      439.73      423.44     20.31 o 
   4  11   7      404.00      403.63     23.89 o 
   5  11   7       73.61       75.09     13.84 o 
 -10  12   7        1.26       -2.84     11.63 o 
  -9  12   7        0.04        3.69     11.63 o 
  -8  12   7        5.99        0.57     10.46 o 
  -7  12   7      118.63      125.65     14.48 o 
  -6  12   7        0.77       -1.42      9.30 o 
  -5  12   7      218.43      224.02     23.44 o 
  -4  12   7       23.58       23.59      7.17 o 
  -3  12   7        0.70        5.15      6.65 o 
  -2  12   7       36.45       33.17      9.29 o 
  -1  12   7        0.73        6.32      7.04 o 
   0  12   7       96.92       96.61      9.63 o 
   1  12   7        1.26       -3.30     10.12 o 
   2  12   7       40.29       47.00     10.69 o 
   3  12   7        2.93        0.07     10.05 o 
   4  12   7        8.11        5.21     10.38 o 
   5  12   7        9.11        4.40     13.53 o 
 -10  13   7        2.35       -1.25     17.85 o 
  -9  13   7      288.24      325.68     21.44 o 
  -8  13   7        9.63        0.91     11.25 o 
  -7  13   7      256.37      284.34     18.85 o 
  -6  13   7       28.71       32.56     10.59 o 
  -5  13   7      830.37      826.79     41.57 o 
  -4  13   7      258.26      269.27     15.02 o 
  -3  13   7      161.86      172.51     11.20 o 
  -2  13   7      213.06      215.60     13.06 o 
  -1  13   7      492.12      509.56     16.59 o 
   0  13   7      376.17      368.45     19.59 o 
   1  13   7      233.72      237.25     45.49 o 
   2  13   7      304.97      320.66     21.54 o 
   3  13   7       86.58       94.32     13.31 o 
   4  13   7      473.70      485.82     23.83 o 
   5  13   7       69.20       95.20     22.97 o 
 -10  14   7       79.11       80.40     19.01 o 
  -9  14   7       47.88       62.00     13.82 o 
  -8  14   7       85.44       97.71     14.34 o 
  -7  14   7      168.58      165.56     16.03 o 
  -6  14   7      250.90      248.09     20.97 o 
  -5  14   7      276.99      272.83     17.92 o 
  -4  14   7      213.06      215.20     24.21 o 
  -3  14   7      542.87      532.59     17.20 o 
  -2  14   7      263.35      239.36     13.07 o 
  -1  14   7      251.67      253.64     13.46 o 
   0  14   7      280.97      275.05     16.17 o 
   1  14   7      182.89      174.58     17.46 o 
   2  14   7      147.06      129.59     16.70 o 
   3  14   7       67.32       58.38     14.61 o 
   4  14   7      106.71      120.18     15.44 o 
  -9  15   7       51.81       62.08     15.72 o 
  -8  15   7      178.57      200.10     18.19 o 
  -7  15   7      112.16      116.80     19.46 o 
  -6  15   7      118.50      108.44     14.72 o 
  -5  15   7      173.93      202.53     23.42 o 
  -4  15   7      815.24      788.95     23.78 o 
  -3  15   7       97.78       99.92     10.36 o 
  -2  15   7      103.42      106.04     12.07 o 
  -1  15   7      248.24      240.23     13.52 o 
   0  15   7      377.60      371.80     18.65 o 
   1  15   7      345.81      331.83     18.36 o 
   2  15   7      100.20      130.66     17.06 o 
   3  15   7       19.30       27.93     13.91 o 
   4  15   7      163.00      121.08     24.38 o 
  -9  16   7        3.62        0.97     21.40 o 
  -8  16   7      271.57      286.57     23.39 o 
  -7  16   7      258.74      266.78     20.18 o 
  -6  16   7      236.08      235.52     18.47 o 
  -5  16   7        4.85       -0.17     28.07 o 
  -4  16   7      266.22      258.39     16.34 o 
  -3  16   7      234.67      255.49     16.29 o 
  -2  16   7      566.45      562.77     18.42 o 
  -1  16   7      329.71      322.07     15.63 o 
   0  16   7      221.59      229.83     15.91 o 
   1  16   7      388.45      383.47     27.96 o 
   2  16   7       94.60       92.05     16.04 o 
   3  16   7      429.90      456.86     43.69 o 
  -8  17   7        0.28        8.80     16.14 o 
  -7  17   7        2.14       -5.90     11.89 o 
  -6  17   7       26.06       28.21     16.20 o 
  -5  17   7        0.97       -6.77     13.19 o 
  -4  17   7       67.53       75.55     11.72 o 
  -3  17   7        2.70        8.07     10.95 o 
  -2  17   7      142.19      174.38     16.38 o 
  -1  17   7        6.65        7.20      8.53 o 
   0  17   7       25.12       18.33     10.75 o 
   1  17   7       11.34       13.30     10.37 o 
   2  17   7        9.64      -12.45     12.45 o 
  -7  18   7       56.41       58.98     14.63 o 
  -6  18   7      491.42      519.72     31.23 o 
  -5  18   7      114.13      129.19     18.51 o 
  -4  18   7      542.64      569.57     22.48 o 
  -3  18   7      224.48      237.12     16.77 o 
  -2  18   7      377.16      407.85     20.51 o 
  -1  18   7      125.04      135.19     12.46 o 
   0  18   7      257.50      243.09     17.08 o 
   1  18   7      559.12      601.59     27.27 o 
   2  18   7      187.21      159.59     25.74 o 
  -6  19   7        3.92        8.66     15.18 o 
  -5  19   7       73.89       70.48     13.14 o 
  -4  19   7       20.05       26.52     15.54 o 
  -3  19   7        7.39       -2.01     10.21 o 
  -2  19   7       47.47       43.50     11.61 o 
  -1  19   7        4.38       -5.17     12.60 o 
   0  19   7       13.02        1.06     10.95 o 
   1  19   7        2.22      -10.62     12.97 o 
  -5  20   7        7.23       24.07     11.84 o 
  -4  20   7      107.40      112.10     14.62 o 
  -3  20   7       82.26       72.62     19.96 o 
  -2  20   7       78.65       86.01     13.55 o 
  -1  20   7       23.87       45.92     14.69 o 
 -11   0   8      152.42      166.11     21.56 o 
 -10   0   8      131.68      134.69     18.71 o 
  -9   0   8      382.45      389.90     38.10 o 
  -8   0   8       71.19       76.34     14.61 o 
  -7   0   8      822.53      796.16     30.49 o 
  -6   0   8       18.12       40.97     11.20 o 
  -5   0   8       71.59       90.08     14.76 o 
  -4   0   8       46.34       36.14     19.78 o 
  -3   0   8     1005.73     1009.20     24.48 o 
  -2   0   8       33.33       54.53     10.89 o 
  -1   0   8      207.78      225.56     17.12 o 
   0   0   8      117.30      131.18     21.89 o 
   1   0   8      630.54      689.44     39.66 o 
   2   0   8      148.81      141.03     21.34 o 
   3   0   8      856.27      814.55     31.20 o 
   4   0   8      181.52      234.34     17.78 o 
   5   0   8      470.84      490.08     25.21 o 
 -11   1   8        2.10        4.40     10.26 o 
 -10   1   8      121.58      132.83     13.48 o 
  -9   1   8        2.27       -1.48      8.66 o 
  -8   1   8       10.88       12.40      8.55 o 
  -7   1   8       64.08       73.93     11.33 o 
  -6   1   8      927.97      924.05     22.07 o 
  -5   1   8        1.86        4.84      6.72 o 
  -4   1   8       19.67       24.79      6.12 o 
  -3   1   8      203.42      222.29     11.44 o 
  -2   1   8      171.02      181.99     14.15 o 
  -1   1   8       73.80       74.57     12.14 o 
   0   1   8      123.85      146.94     15.71 o 
   1   1   8       10.18        9.26     10.10 o 
   2   1   8       54.23       62.78      6.65 o 
   3   1   8        3.72       -4.88      6.19 o 
   4   1   8       64.14       72.94     10.23 o 
   5   1   8        0.91       -8.08      8.08 o 
 -11   2   8      551.91      549.74     26.00 o 
 -10   2   8        4.13        8.01      9.54 o 
  -9   2   8      172.01      219.95     14.62 o 
  -8   2   8        0.46       10.43      8.10 o 
  -7   2   8      861.37      868.72     19.86 o 
  -6   2   8       36.65       39.31      7.83 o 
  -5   2   8      531.09      547.52     16.74 o 
  -4   2   8       13.37       13.97      5.94 o 
  -3   2   8      930.08      961.80     21.60 o 
  -2   2   8        9.97       18.78      6.52 o 
  -1   2   8      769.52      782.98     23.06 o 
   0   2   8      128.40      116.93     14.90 o 
   1   2   8      577.86      615.69     27.40 o 
   2   2   8       91.51       89.50      6.72 o 
   3   2   8      119.39      114.13      8.83 o 
   4   2   8       55.51       59.25      8.81 o 
   5   2   8      351.23      393.99     20.04 o 
 -11   3   8        4.07        0.24     16.18 o 
 -10   3   8       94.97       87.97     11.99 o 
  -9   3   8        0.57       -4.79      8.17 o 
  -8   3   8      281.85      264.81     17.36 o 
  -7   3   8       23.09       13.56      8.95 o 
  -6   3   8      396.27      435.32     18.66 o 
  -5   3   8      121.26       91.14     10.77 o 
  -4   3   8      925.63      976.56     21.43 o 
  -3   3   8       24.98       15.64      7.86 o 
  -2   3   8      681.77      677.96     26.30 o 
  -1   3   8      108.87      109.85     18.20 o 
   0   3   8      571.10      582.47     25.63 o 
   1   3   8       20.51       24.85     12.12 o 
   2   3   8      451.91      459.79     28.46 o 
   3   3   8      234.29      208.63     11.02 o 
   4   3   8      103.26       96.58     10.41 o 
   5   3   8       10.09        4.23      8.37 o 
 -11   4   8       52.04       42.42     17.22 o 
 -10   4   8       44.67       26.45     11.97 o 
  -9   4   8      220.75      217.42     17.08 o 
  -8   4   8       76.34       91.46     12.38 o 
  -7   4   8      204.72      215.46     15.55 o 
  -6   4   8       58.82       46.61     10.03 o 
  -5   4   8      348.70      335.69     14.28 o 
  -4   4   8      123.24      110.30      9.47 o 
  -3   4   8      191.27      203.34     13.16 o 
  -2   4   8       29.18       44.69     11.42 o 
  -1   4   8       36.76       33.14      8.57 o 
   0   4   8       44.09       34.98     13.59 o 
   1   4   8      368.28      332.80     14.83 o 
   2   4   8       49.37       45.93      8.74 o 
   3   4   8      110.26      126.05     13.31 o 
   4   4   8       83.39       92.29      9.76 o 
   5   4   8       26.49       19.56     11.21 o 
 -11   5   8       18.39       20.62     12.37 o 
 -10   5   8      242.52      232.41     31.24 o 
  -9   5   8       53.48       51.51     12.09 o 
  -8   5   8      432.08      478.71     22.07 o 
  -7   5   8        3.00       -3.89      8.91 o 
  -6   5   8      666.90      694.95     22.73 o 
  -5   5   8       13.27       12.65      7.02 o 
  -4   5   8     1056.35     1023.14     26.36 o 
  -3   5   8        4.85       10.61      7.79 o 
  -2   5   8     1322.52     1385.61     31.25 o 
  -1   5   8       66.45       69.50     12.59 o 
   0   5   8      852.35      777.34     32.30 o 
   1   5   8       18.36        9.64      6.85 o 
   2   5   8      936.94      919.39     44.25 o 
   3   5   8      105.68      108.19     16.01 o 
   4   5   8      258.84      262.92     13.43 o 
   5   5   8       73.58       70.85     11.30 o 
 -11   6   8        3.87        4.20     12.32 o 
 -10   6   8        0.11       -1.86     10.94 o 
  -9   6   8       12.96        2.69     14.87 o 
  -8   6   8        0.05        9.17      9.63 o 
  -7   6   8        0.15       11.05      9.25 o 
  -6   6   8       38.28       29.65     10.09 o 
  -5   6   8       19.09       21.97      7.64 o 
  -4   6   8        2.72       11.15      8.33 o 
  -3   6   8        0.94        3.18      7.77 o 
  -2   6   8      118.31      117.10     11.86 o 
  -1   6   8       28.70       21.08     11.53 o 
   0   6   8      116.77       98.78     17.31 o 
   1   6   8        3.11       15.53      7.53 o 
   2   6   8       13.80       15.71      8.74 o 
   3   6   8       46.46       54.09     10.84 o 
   4   6   8        0.27        6.83      7.98 o 
   5   6   8       33.29       38.38     10.57 o 
 -11   7   8       54.20       49.89     31.85 o 
 -10   7   8      303.78      305.53     20.64 o 
  -9   7   8        3.47        0.43     10.59 o 
  -8   7   8      280.15      292.38     18.52 o 
  -7   7   8        3.87       -4.88      8.70 o 
  -6   7   8      682.59      739.08     32.33 o 
  -5   7   8        0.50       -2.46      7.05 o 
  -4   7   8      549.60      535.95     19.40 o 
  -3   7   8        4.55       11.72      8.14 o 
  -2   7   8     1171.36     1159.68     29.87 o 
  -1   7   8       15.48        5.39     10.55 o 
   0   7   8      623.30      660.16     20.59 o 
   1   7   8       46.91       64.33      9.26 o 
   2   7   8      356.15      396.32     24.80 o 
   3   7   8       14.43       21.37     10.03 o 
   4   7   8      269.04      275.92     18.00 o 
   5   7   8       40.62       47.80     12.68 o 
 -11   8   8       84.63       97.26     18.90 o 
 -10   8   8       12.88       32.89     13.05 o 
  -9   8   8      144.05      134.48     15.73 o 
  -8   8   8       36.43       42.36     11.71 o 
  -7   8   8      331.30      330.71     19.24 o 
  -6   8   8        2.32        7.85      9.20 o 
  -5   8   8       76.39       86.12     13.10 o 
  -4   8   8       12.38       24.45      8.94 o 
  -3   8   8      202.98      200.14     18.63 o 
  -2   8   8       51.75       48.74      9.85 o 
  -1   8   8        7.51        9.40      6.43 o 
   0   8   8      112.12       93.34     10.89 o 
   1   8   8      248.81      261.21     14.87 o 
   2   8   8       52.01       62.89     10.83 o 
   3   8   8      112.00      135.45     13.62 o 
   4   8   8      211.64      236.22     17.42 o 
 -10   9   8       73.37       81.22     18.73 o 
  -9   9   8        1.21       -4.83     11.28 o 
  -8   9   8      219.47      218.79     17.56 o 
  -7   9   8        1.15       -2.03      6.47 o 
  -6   9   8       76.31      107.27     16.56 o 
  -5   9   8        0.09       -7.36     10.22 o 
  -4   9   8      121.66      125.69     12.52 o 
  -3   9   8        6.42        7.18     12.32 o 
  -2   9   8      306.62      323.50     13.64 o 
  -1   9   8      234.97      244.85     13.08 o 
   0   9   8       52.16       41.04     11.65 o 
   1   9   8      121.62       92.46     12.77 o 
   2   9   8      101.60       95.23     18.03 o 
   3   9   8      275.95      312.73     43.49 o 
   4   9   8       40.53       45.91     12.27 o 
 -10  10   8        0.71        1.87     12.32 o 
  -9  10   8      114.31      121.55     17.65 o 
  -8  10   8        0.43       -1.61     10.52 o 
  -7  10   8      962.67      925.23     28.57 o 
  -6  10   8       41.22       47.62      7.71 o 
  -5  10   8      700.17      724.29     30.55 o 
  -4  10   8        3.01        6.64      6.14 o 
  -3  10   8      733.46      764.33     17.96 o 
  -2  10   8       26.30       20.92      7.09 o 
  -1  10   8      787.64      798.57     19.59 o 
   0  10   8        1.87       -0.48      9.30 o 
   1  10   8      618.81      670.67     25.99 o 
   2  10   8      129.95      136.08     13.53 o 
   3  10   8      426.37      424.90     26.85 o 
   4  10   8       37.95       70.84     19.05 o 
 -10  11   8       43.96       25.30     16.71 o 
  -9  11   8        3.51        5.54     11.83 o 
  -8  11   8       55.50       48.90     12.75 o 
  -7  11   8        4.14       -3.48     10.14 o 
  -6  11   8      217.28      227.00     13.54 o 
  -5  11   8        1.41        7.45      7.68 o 
  -4  11   8        4.91        3.75      7.85 o 
  -3  11   8       42.47       34.99      7.70 o 
  -2  11   8        1.36        2.28      6.93 o 
  -1  11   8        0.46        5.06      7.95 o 
   0  11   8        5.81       11.17     10.52 o 
   1  11   8        0.35       -4.45     10.37 o 
   2  11   8      122.34       89.65     14.59 o 
   3  11   8        7.41       20.01     13.56 o 
  -9  12   8      333.28      360.26     22.73 o 
  -8  12   8      158.13      163.54     16.51 o 
  -7  12   8      355.86      356.09     45.12 o 
  -6  12   8       11.11       10.01      7.72 o 
  -5  12   8      560.14      604.07     19.67 o 
  -4  12   8        2.21        7.11      9.16 o 
  -3  12   8      491.72      502.80     16.63 o 
  -2  12   8       14.94       14.15      7.81 o 
  -1  12   8      526.67      536.92     18.45 o 
   0  12   8       16.10       13.46     10.66 o 
   1  12   8      692.85      674.93     27.68 o 
   2  12   8      103.44      121.75     16.00 o 
   3  12   8      670.25      655.17     33.38 o 
  -9  13   8       43.44       36.30     29.53 o 
  -8  13   8       42.74       29.63     12.47 o 
  -7  13   8      171.70      153.69     16.23 o 
  -6  13   8      161.15      143.49     12.67 o 
  -5  13   8       10.99        7.24      8.74 o 
  -4  13   8       18.84       11.96      7.76 o 
  -3  13   8       28.66       38.30      8.56 o 
  -2  13   8      261.74      256.08     16.48 o 
  -1  13   8        0.91       -6.11      7.79 o 
   0  13   8       10.49       23.81     11.76 o 
   1  13   8       38.25       33.67     12.80 o 
   2  13   8       21.21       21.73     13.26 o 
   3  13   8        0.14      -10.66     15.60 o 
  -8  14   8        0.18        1.25     11.90 o 
  -7  14   8      222.04      231.24     18.72 o 
  -6  14   8       86.54       77.57     11.37 o 
  -5  14   8      277.04      289.56     29.24 o 
  -4  14   8       87.85       80.49     11.55 o 
  -3  14   8      765.98      783.10     30.92 o 
  -2  14   8      141.01      142.44     13.08 o 
  -1  14   8      569.79      573.10     18.84 o 
   0  14   8       21.60       20.41     12.23 o 
   1  14   8      198.68      190.83     18.58 o 
   2  14   8       24.19       41.58     18.24 o 
  -8  15   8      128.32      158.24     21.51 o 
  -7  15   8      127.58      119.07     16.35 o 
  -6  15   8       90.09       92.73     12.25 o 
  -5  15   8       75.99       76.80     11.71 o 
  -4  15   8      478.86      475.20     21.72 o 
  -3  15   8        9.91        6.34      8.66 o 
  -2  15   8      154.42      167.49     12.65 o 
  -1  15   8       39.49       31.60      9.38 o 
   0  15   8      252.39      239.98     19.83 o 
   1  15   8       65.95       61.69     14.48 o 
   2  15   8      124.43      140.80     22.78 o 
  -7  16   8       37.91       31.27     22.38 o 
  -6  16   8       85.46       95.13     12.79 o 
  -5  16   8       47.05       48.16     11.29 o 
  -4  16   8       28.35       31.82     10.83 o 
  -3  16   8       65.82       64.19     11.76 o 
  -2  16   8       25.58       27.69      9.66 o 
  -1  16   8       61.79       74.13     12.05 o 
   0  16   8        3.72       -6.33     11.91 o 
   1  16   8        6.58       23.57     16.92 o 
  -6  17   8      480.07      494.98     31.92 o 
  -5  17   8        5.72        9.81     12.23 o 
  -4  17   8      178.34      159.71     14.79 o 
  -3  17   8        8.57       11.34     10.60 o 
  -2  17   8      298.91      329.51     19.65 o 
  -1  17   8        2.53       -5.58      9.96 o 
   0  17   8      284.43      323.82     29.82 o 
  -4  18   8       12.53       11.55     13.14 o 
  -3  18   8       39.89       61.05     14.82 o 
  -2  18   8       13.99       23.41     18.12 o 
 -10   1   9      101.29       98.83     12.83 o 
  -9   1   9      216.17      214.12     14.88 o 
  -8   1   9      253.75      262.60     17.71 o 
  -7   1   9       69.57       93.99     15.49 o 
  -6   1   9      246.10      250.03     15.50 o 
  -5   1   9      601.16      614.05     24.28 o 
  -4   1   9       66.82       84.10     20.23 o 
  -3   1   9      184.67      187.94     24.70 o 
  -2   1   9       95.57      103.37     14.56 o 
  -1   1   9      499.60      566.60     57.91 o 
   0   1   9       50.09       66.33     14.10 o 
   1   1   9      768.66      725.02     31.28 o 
   2   1   9       88.00       81.66     22.96 o 
   3   1   9      438.58      459.94     30.36 o 
 -10   2   9       88.62       81.37     14.40 o 
  -9   2   9      108.23      126.82     15.19 o 
  -8   2   9      159.24      173.54     15.70 o 
  -7   2   9       20.83       -1.23      9.59 o 
  -6   2   9      123.91      106.64     12.35 o 
  -5   2   9       60.44       66.47     11.09 o 
  -4   2   9      103.70      123.75     15.09 o 
  -3   2   9       34.36       35.58     13.37 o 
  -2   2   9      260.49      284.42     47.39 o 
  -1   2   9       19.12       20.61     11.56 o 
   0   2   9       50.47       43.63     13.58 o 
   1   2   9        8.99        6.36     12.27 o 
   2   2   9       47.93       70.02     16.30 o 
   3   2   9        0.26      -14.29     14.29 o 
 -10   3   9      135.35      125.66     20.76 o 
  -9   3   9      192.57      203.58     27.40 o 
  -8   3   9       38.00       46.52     12.14 o 
  -7   3   9      262.92      265.90     17.30 o 
  -6   3   9      199.55      202.15     15.27 o 
  -5   3   9      128.57      142.48     16.40 o 
  -4   3   9       73.70       95.64     14.59 o 
  -3   3   9      433.06      427.55     23.35 o 
  -2   3   9       10.90       29.89     11.95 o 
  -1   3   9      337.79      327.37     30.99 o 
   0   3   9        6.19       13.34     14.48 o 
   1   3   9       43.08       58.88     15.09 o 
   2   3   9        7.51       -1.72     12.99 o 
   3   3   9      248.45      244.11     25.00 o 
 -10   4   9       34.03       51.46     13.84 o 
  -9   4   9       41.95       30.00     12.37 o 
  -8   4   9       28.16       35.97     11.78 o 
  -7   4   9       26.26       38.05     11.03 o 
  -6   4   9      241.68      286.24     17.61 o 
  -5   4   9       90.17       80.39     14.62 o 
  -4   4   9      421.13      427.21     22.42 o 
  -3   4   9       27.13       33.27     12.18 o 
  -2   4   9      376.01      410.18     68.40 o 
  -1   4   9       41.82       38.12     18.14 o 
   0   4   9      499.84      471.40     27.09 o 
   1   4   9       30.54       25.89     13.60 o 
   2   4   9       72.25       90.57     16.96 o 
   3   4   9       23.93       15.44      8.69 o 
 -10   5   9       40.57       19.77     12.90 o 
  -9   5   9       11.62       11.79     11.10 o 
  -8   5   9       20.43       12.07     11.00 o 
  -7   5   9        3.67        1.81     10.05 o 
  -6   5   9       35.27       29.90     10.63 o 
  -5   5   9       11.05       12.31     12.22 o 
  -4   5   9       19.61       24.73      9.45 o 
  -3   5   9        1.33       -3.64     10.66 o 
  -2   5   9        3.93       11.74     11.52 o 
  -1   5   9       63.75       49.90     19.26 o 
   0   5   9       83.50       68.62     21.25 o 
   1   5   9       73.88       76.03     20.91 o 
   2   5   9        5.22       11.23     13.13 o 
   3   5   9        0.90        9.06      9.27 o 
 -10   6   9       64.52       71.59     14.19 o 
  -9   6   9       96.49      103.49     14.95 o 
  -8   6   9      245.89      279.64     18.78 o 
  -7   6   9       87.28       89.28     13.14 o 
  -6   6   9      442.00      448.18     21.63 o 
  -5   6   9      392.12      399.25     24.54 o 
  -4   6   9      245.67      245.30     15.95 o 
  -3   6   9       30.28       27.73     12.43 o 
  -2   6   9      523.06      564.50     26.98 o 
  -1   6   9      824.03      810.07     45.26 o 
   0   6   9      142.43      201.15     28.50 o 
   1   6   9       31.29       41.73     15.24 o 
   2   6   9      549.60      555.68     32.46 o 
   3   6   9       56.92       45.28     11.86 o 
 -10   7   9       55.61       55.33     16.70 o 
  -9   7   9       38.55       43.43     13.13 o 
  -8   7   9       24.20       16.75     11.49 o 
  -7   7   9       28.30       41.05     11.86 o 
  -6   7   9        2.63        1.18     12.32 o 
  -5   7   9       23.23       14.15      9.58 o 
  -4   7   9        0.61        3.33      9.08 o 
  -3   7   9       14.05       15.41     32.09 o 
  -2   7   9        0.59       -3.39     11.03 o 
  -1   7   9       64.86       55.68     13.78 o 
   0   7   9        1.10        1.06     17.47 o 
   1   7   9      215.72      184.69     28.42 o 
   2   7   9        3.11       -0.99      8.19 o 
   3   7   9       95.27      113.51     14.61 o 
  -9   8   9      113.15      135.73     15.91 o 
  -8   8   9       90.21      116.37     15.16 o 
  -7   8   9      130.02      146.50     16.08 o 
  -6   8   9      154.19      148.47     17.78 o 
  -5   8   9       40.02       53.98     11.37 o 
  -4   8   9      887.47      896.72     26.74 o 
  -3   8   9       84.39       89.37     13.46 o 
  -2   8   9       78.35       88.65     19.76 o 
  -1   8   9       20.50       22.34     23.63 o 
   0   8   9      705.82      719.16     45.33 o 
   1   8   9       99.13      109.65     24.51 o 
   2   8   9      133.94      130.56     13.59 o 
  -9   9   9      206.11      209.32     22.57 o 
  -8   9   9      104.02      115.95     15.18 o 
  -7   9   9       83.04       83.87     13.27 o 
  -6   9   9      172.96      160.96     18.97 o 
  -5   9   9      165.81      196.31     15.49 o 
  -4   9   9       39.67       43.28     11.15 o 
  -3   9   9      178.17      181.45     15.06 o 
  -2   9   9       36.32       19.58     13.23 o 
  -1   9   9      414.28      383.63     36.02 o 
   0   9   9        7.79       21.82     20.13 o 
   1   9   9       97.98       99.55     12.59 o 
   2   9   9        1.87       10.41     12.95 o 
  -9  10   9        4.59      -10.48     14.90 o 
  -8  10   9      155.97      158.12     19.72 o 
  -7  10   9       61.75       83.68     24.78 o 
  -6  10   9       69.06       68.50     20.90 o 
  -5  10   9        3.73       -7.06      9.94 o 
  -4  10   9       87.89       89.05     12.50 o 
  -3  10   9        0.55       -2.53     10.03 o 
  -2  10   9       71.18       68.17     14.92 o 
  -1  10   9       21.77       12.68     19.43 o 
   0  10   9      226.69      213.40     30.54 o 
   1  10   9       26.61       22.71     10.73 o 
   2  10   9       35.32       38.22     15.15 o 
  -8  11   9       82.00      101.36     18.67 o 
  -7  11   9       37.17       45.19     29.26 o 
  -6  11   9       35.18       42.95     15.01 o 
  -5  11   9      144.81      146.69     18.24 o 
  -4  11   9      199.41      192.70     15.68 o 
  -3  11   9      166.64      189.76     15.73 o 
  -2  11   9       53.59       53.61     15.14 o 
  -1  11   9      299.96      327.41     35.48 o 
   0  11   9        3.85        8.65      9.66 o 
   1  11   9      359.38      442.80     26.25 o 
  -8  12   9       16.91        8.15     15.95 o 
  -7  12   9        3.19       -7.92     28.71 o 
  -6  12   9       39.72       39.41     15.05 o 
  -5  12   9        0.15       26.06     44.09 o 
  -4  12   9       15.05       12.98     11.24 o 
  -3  12   9        0.51        9.27     10.64 o 
  -2  12   9        0.32        2.44     12.74 o 
  -1  12   9       48.73       44.40     10.60 o 
   0  12   9        0.55       -5.06     12.64 o 
   1  12   9        3.08        5.00     14.24 o 
  -7  13   9      121.57       96.78     24.41 o 
  -6  13   9      180.28      194.39     21.41 o 
  -5  13   9      176.01      215.07     22.01 o 
  -4  13   9        7.06       -0.95     11.02 o 
  -3  13   9      197.75      236.89     17.73 o 
  -2  13   9       52.54       50.45     10.00 o 
  -1  13   9      219.91      218.28     16.66 o 
   0  13   9       21.55       30.59     15.18 o 
  -6  14   9      250.27      270.96     16.61 o 
  -5  14   9       76.65       71.00     10.47 o 
  -4  14   9      173.53      184.03     13.07 o 
  -3  14   9       31.33       34.92      9.01 o 
  -2  14   9      129.46      153.46     12.00 o 
  -1  14   9      115.86      139.29     18.88 o 
  -5  15   9      365.22      346.17     19.86 o 
  -4  15   9        3.44        6.12     10.90 o 
  -3  15   9      134.47      155.78     15.43 o 
  -2  15   9       37.78       39.29     12.30 o 
  -9   0  10        2.43       -2.20     19.55 o 
  -8   0  10       31.61       27.78     19.82 o 
  -7   0  10       99.96      116.90     23.90 o 
   0   0  10      193.46      254.24     32.38 o 
   1   0  10      204.34      220.21     31.62 o 
  -9   1  10        4.94       26.20     14.58 o 
  -8   1  10        8.66       12.88     13.51 o 
  -7   1  10      172.30      150.98     18.06 o 
  -6   1  10        0.17       -9.60     16.21 o 
  -1   1  10       59.41       82.98     21.85 o 
   0   1  10        2.69        8.40     13.63 o 
   1   1  10        1.48        4.30     15.71 o 
  -9   2  10       23.36       24.01     12.39 o 
  -8   2  10      458.99      454.23     19.91 o 
  -7   2  10        1.87      -10.17     10.17 o 
  -6   2  10       68.10       91.72     15.82 o 
  -5   2  10       96.50      100.91     23.02 o 
  -4   2  10      226.45      227.49     28.70 o 
  -3   2  10       34.91       42.78     20.14 o 
  -1   2  10      101.77       66.47     21.82 o 
   0   2  10       90.42       96.89     24.52 o 
   1   2  10       57.20       91.86     19.11 o 
  -9   3  10       28.37       33.15     12.70 o 
  -8   3  10       31.53       33.35     12.24 o 
  -7   3  10      275.81      265.27     22.59 o 
  -6   3  10      131.32      111.42     17.32 o 
  -5   3  10      198.59      207.30     29.43 o 
  -4   3  10      125.54      131.45     25.81 o 
  -3   3  10      111.84      108.70     23.29 o 
  -2   3  10       86.53       77.51     21.31 o 
  -1   3  10       82.14       75.08     22.13 o 
   0   3  10       11.45       22.57     20.04 o 
   1   3  10      173.22      176.78     20.66 o 
  -8   4  10       37.67       34.80     12.53 o 
  -7   4  10       40.38       24.13     19.59 o 
  -6   4  10       93.13       74.61     16.05 o 
  -5   4  10       63.43       65.62     21.96 o 
  -4   4  10       56.59       69.72     22.91 o 
  -3   4  10       48.83       65.94     21.37 o 
  -2   4  10       16.82       26.52     18.56 o 
  -1   4  10       62.24       77.94     23.63 o 
   0   4  10       76.11       89.72     24.66 o 
  -8   5  10       27.19       34.66     12.79 o 
  -7   5  10      173.93      194.87     21.11 o 
  -6   5  10       30.39       39.82     14.49 o 
  -5   5  10      197.14      201.00     29.67 o 
  -4   5  10       44.35       17.60     19.23 o 
  -3   5  10      566.69      623.27     29.10 o 
  -2   5  10       41.23       32.99     14.14 o 
  -1   5  10       86.50      110.87     24.79 o 
   0   5  10       50.54       53.84     22.80 o 
  -8   6  10        0.13        6.52     11.67 o 
  -7   6  10       17.92       36.01     15.05 o 
  -6   6  10       12.33       10.31     13.32 o 
  -5   6  10        2.91      -11.02     13.04 o 
  -4   6  10        0.29       12.70     19.14 o 
  -3   6  10       29.93        6.70     13.14 o 
  -2   6  10        7.28       -2.72     14.29 o 
  -1   6  10       71.40       57.10     22.45 o 
   0   6  10        0.11        6.95     19.26 o 
  -8   7  10       20.32        3.75     20.25 o 
  -7   7  10      150.80      148.30     19.58 o 
  -6   7  10       46.97       29.09     14.70 o 
  -5   7  10      116.28       87.13     16.72 o 
  -4   7  10        4.28       30.57     13.97 o 
  -3   7  10      288.56      287.92     23.08 o 
  -2   7  10       84.23      112.66     17.88 o 
  -1   7  10      152.02      118.67     26.61 o 
  -7   8  10        8.38       12.56     19.85 o 
  -6   8  10       11.56       15.12     13.76 o 
  -5   8  10       28.36       -0.69     13.39 o 
  -4   8  10       50.72       39.21     14.68 o 
  -3   8  10       78.91       69.78     15.97 o 
  -2   8  10        2.37        9.89     13.11 o 
  -1   8  10      117.34      159.45     27.40 o 
  -7   9  10       33.74       12.77     20.40 o 
  -6   9  10       59.52       78.04     42.46 o 
  -5   9  10       34.28       36.35     15.71 o 
  -4   9  10       46.85       65.25     29.94 o 
  -3   9  10       19.64       18.64     13.69 o 
  -2   9  10      309.11      311.32     25.17 o 
  -6  10  10      235.95      263.85     32.41 o 
  -5  10  10       37.96       34.96     20.81 o 
  -4  10  10      142.79      158.01     26.78 o 
  -3  10  10       59.30       43.81     21.42 o 
                                                 
